# Supplementary material for: Direct reprogramming of fibroblasts into skeletal muscle progenitor cells by transcription factors enriched in undifferentiated subpopulation of satellite cells
Source: Sci Rep. 2017 Aug 14;7:8097. doi: 10.1038/s41598-017-08232-2 (PMC5556026; doi:10.1038/s41598-017-08232-2)
Supplement: Supplementary file 1 — Supplementary Table 1 [file 41598_2017_8232_MOESM1_ESM.xlsx]

## Sheet: calcein day7
Supplementary Table. 1
Genome-wide gene expression analysis for Calceinlow, Calceinmiddle, and Calcein high cSCs
ProbeName	Calceinlow SCs:gProcessedSignal(raw)	Calceinmiddle SCs:gProcessedSignal(raw)	Calceinhigh SCs:gProcessedSignal(raw)	Calceinlow SCs:gProcessedSignal(normalized)	Calceinmiddle SCs:gProcessedSignal(normalized)	Calceinhigh SCs:gProcessedSignal(normalized)	Calceinmiddle SCs:gFEFlags	Calceinlow SCs:gFEFlags	Calceinhigh SCs:gFEFlags	GeneSymbol	Description	Go	Chromosome End Index_Avadis_	Chromosome Number_Avadis_	Chromosome Start Index_Avadis_	Chromosome Strand_Avadis_	ControlType	Cytoband	EntrezGeneID	GenbankAccession	GeneName	GenomicCoordinates	RefSeqAccession	UniGeneID
GE_BrightCorner	16419.7	20187.6	19218.8	0	0.031517	0.0456991	Detected	Detected	Detected		Unknown						pos
DarkCorner	6.44702	6.35101	5.69542	0	-0.288173	-0.360221	Not Detected	Not Detected	Not Detected		Unknown						pos
A_55_P2051983	6.36768	6.36508	5.88029	0	-0.267112	-0.296269	Not Detected	Not Detected	Not Detected	Spink7	Mus musculus serine peptidase inhibitor, Kazal type 7 (putative) (Spink7), mRNA [NM_001001803]	GO:0008150|GO:0003674|GO:0004867|GO:0010466|GO:0005575|GO:0030414	62753954	chr18	62753895	-	FALSE	mm|18qE1	408198	NM_001001803	serine peptidase inhibitor, Kazal type 7 (putative)	chr18:62753954-62753895	NM_001001803	Mm.478742
A_52_P169082	9.05071	36.7762	28.3217	0	1.75614	1.46441	Detected	Not Detected	Not Detected	Dbil5	Mus musculus diazepam binding inhibitor-like 5 (Dbil5), mRNA [NM_021294]	GO:0005737|GO:0005488|GO:0006810|GO:0000062|GO:0008289	76032014	chr11	76031955	+	FALSE	mm|11qB5	13168	NM_021294	diazepam binding inhibitor-like 5	chr11:76031955-76032014	NM_021294	Mm.347413
A_30_P01028193	7.0633	6.37969	5.89452	0	-0.413382	-0.44236	Not Detected	Not Detected	Not Detected		lincRNA:chr14:47978277-47985238 forward strand		47982480	chr14	47982421	+	FALSE	mm|14qC1				chr14:47982421-47982480
A_52_P237997	6.35924	6.38301	5.90256	0	-0.261141	-0.288903	Not Detected	Not Detected	Not Detected	Negr1	Mus musculus neuronal growth regulator 1 (Negr1), transcript variant 2, mRNA [NM_177274]	GO:0008150|GO:0003674|GO:0016020|GO:0005886|GO:0043025|GO:0031225|GO:0007155|GO:0030425	156834683	chr3	156834624	+	FALSE	mm|3qH4	320840	NM_177274	neuronal growth regulator 1	chr3:156834624-156834683	NM_177274	Mm.317293
A_51_P414243	875.392	1410.77	2147.59	0	0.421958	1.11333	Detected	Detected	Detected	C85492	Mus musculus expressed sequence C85492 (C85492), mRNA [NM_153540]	GO:0008150|GO:0003674|GO:0016757|GO:0005576|GO:0005575|GO:0016740	121890800	chr9	121890741	-	FALSE	mm|9qF4	215494	NM_153540	expressed sequence C85492	chr9:121890800-121890741	NM_153540	Mm.402151
A_55_P2136348	6.3472	6.39063	5.90879	0	-0.256689	-0.284648	Not Detected	Not Detected	Not Detected	Ccr8	Mus musculus chemokine (C-C motif) receptor 8 (Ccr8), mRNA [NM_007720]	GO:0005515|GO:0007165|GO:0016020|GO:0007186|GO:0006935|GO:0005886|GO:0004930|GO:0004950|GO:0016493|GO:0004872|GO:0016021|GO:0004871	120003352	chr9	120003293	+	FALSE	mm|9qF4	12776	NM_007720	chemokine (C-C motif) receptor 8	chr9:120003293-120003352	NM_007720	Mm.442098
A_51_P108228	7.55159	7.89731	6.00999	0	-0.201943	-0.510809	Not Detected	Not Detected	Not Detected	Chrna7	Mus musculus cholinergic receptor, nicotinic, alpha polypeptide 7 (Chrna7), mRNA [NM_007390]	GO:0005515|GO:0030054|GO:0032715|GO:0032691|GO:0045202|GO:0042698|GO:0042221|GO:0042803|GO:0019228|GO:0034220|GO:0045211|GO:0001988|GO:0015464|GO:0043025|GO:0042166|GO:0006810|GO:0007613|GO:0008306|GO:0014061|GO:0019901|GO:0008179|GO:0014069|GO:0032720|GO:0007271|GO:0005892|GO:0006897|GO:0042734|GO:0042113|GO:0042110|GO:0032225|GO:0045121|GO:0005216|GO:0004889|GO:0009897|GO:0030424|GO:0008284|GO:…	70244064	chr7	70244005	-	FALSE	mm|7qC	11441	NM_007390	cholinergic receptor, nicotinic, alpha polypeptide 7	chr7:70244064-70244005	NM_007390	Mm.113464
A_30_P01033363	26.3011	34.0442	37.8489	0	0.105759	0.343734	Detected	Not Detected	Detected		lincRNA:chr7:134807861-134809001 reverse strand		134808751	chr7	134808692	-	FALSE	mm|7qF3				chr7:134808751-134808692
A_55_P2049737	6.3222	6.38791	5.90644	0	-0.251607	-0.279529	Not Detected	Not Detected	Not Detected		AGENCOURT_10728649 NIH_MGC_169 Mus musculus cDNA clone IMAGE:6773657 5', mRNA sequence [CA465559]		171041086	chr2	171041027	-	FALSE	mm|2qH3		CA465559		chr2:171041086-171041027		Mm.415064
A_30_P01024440	157.601	247.076	186.223	0	0.382152	0.0593562	Detected	Detected	Detected		lincRNA:chr17:3213918-3257944 forward strand		3257944	chr17	3257885	+	FALSE	mm|17qA1				chr17:3257885-3257944
A_30_P01025554	2409.02	4407.7	5611.03	0	0.605056	1.03843	Detected	Detected	Detected		lincRNA:chr8:72663591-72671154 forward strand		72671153	chr8	72671094	+	FALSE	mm|8qB3.3				chr8:72671094-72671153
A_30_P01031558	6.28999	6.37434	7.79178	0	-0.247308	0.127504	Not Detected	Not Detected	Not Detected		lincRNA:chr17:13812666-13820504 reverse strand		13812739	chr17	13812680	-	FALSE	mm|17qA1				chr17:13812739-13812680
A_30_P01030675	6.27748	6.36699	5.8842	0	-0.246098	-0.274728	Not Detected	Not Detected	Not Detected		lincRNA:chr6:67054389-67054857 forward strand		67054606	chr6	67054547	+	FALSE	mm|6qC1				chr6:67054547-67054606
A_51_P328014	3307.06	3614.9	3629.18	0	-0.138119	-0.0472975	Detected	Detected	Detected	Cops3	Mus musculus COP9 (constitutive photomorphogenic) homolog, subunit 3 (Arabidopsis thaliana) (Cops3), mRNA [NM_011991]	GO:0005515|GO:0005737|GO:0008180|GO:0005488|GO:0010388|GO:0005634|GO:0001701	59634853	chr11	59633613	-	FALSE	mm|11qB1.3	26572	NM_011991	COP9 (constitutive photomorphogenic) homolog, subunit 3 (Arabidopsis thaliana)	chr11:59634853-59633613	NM_011991	Mm.40
A_30_P01019108	155.857	202.375	111.529	0	0.110285	-0.664189	Detected	Detected	Detected		lincRNA:chr3:4797557-4798821 forward strand		4797895	chr3	4797836	+	FALSE	mm|3qA1				chr3:4797836-4797895
A_55_P2056220	2255.38	2376.57	2434.48	0	-0.191013	-0.071147	Detected	Detected	Detected								FALSE
A_55_P1985764	40232.7	38865.3	18120	0	-0.316411	-1.33218	Detected	Detected	Detected				41314326	chr11	41314267	+	FALSE	mm|11qA5				chr11:041314267-041314326
A_52_P108321	249.676	244.526	190.43	0	-0.296596	-0.572189	Detected	Detected	Detected	Ccdc71	Mus musculus coiled-coil domain containing 71 (Ccdc71), mRNA [NM_133744]	GO:0008150|GO:0003674|GO:0005575	108367527	chr9	108367468	+	FALSE	mm|9qF2	72454	NM_133744	coiled-coil domain containing 71	chr9:108367468-108367527	NM_133744	Mm.46488
A_55_P2018002	84.5105	128.244	106.602	0	0.335158	0.153635	Detected	Detected	Detected	Abcg4	Mus musculus ATP-binding cassette, sub-family G (WHITE), member 4 (Abcg4), mRNA [NM_138955]	GO:0033344|GO:0046982|GO:0000166|GO:0005524|GO:0042803	44081361	chr9	44081302	-	FALSE	mm|9qA5.2	192663	NM_138955	ATP-binding cassette, sub-family G (WHITE), member 4	chr9:44081361-44081302	NM_138955	Mm.101876
A_52_P123354	792.676	892.696	1138.43	0	-0.0950871	0.340856	Detected	Detected	Detected	Tusc2	Mus musculus tumor suppressor candidate 2 (Tusc2), mRNA [NM_019742]	GO:0008150|GO:0003674|GO:0005575	107467360	chr9	107467301	+	FALSE	mm|9qF1	80385	NM_019742	tumor suppressor candidate 2	chr9:107467301-107467360	NM_019742	Mm.21739
A_30_P01023685	6.15827	6.27553	56.8855	0	-0.239312	3.02607	Not Detected	Not Detected	Detected		lincRNA:chr11:76400207-76434732 forward strand		76413170	chr11	76413111	+	FALSE	mm|11qB5				chr11:76413111-76413170
A_55_P2061724	120.613	145.204	124.87	0	0.00117254	-0.131347	Detected	Detected	Detected		Q8HUU8_9ROSA (Q8HUU8) NADH dehydrogenase (Fragment), partial (5%) [TC1622036]		73797885	chr18	73797826	-	FALSE	mm|18qE2				chr18:073797885-073797826
A_55_P2049122	313.357	320.299	341.092	0	-0.234912	-0.0590391	Detected	Detected	Detected	Tm6sf2	Mus musculus transmembrane 6 superfamily member 2 (Tm6sf2), mRNA [NM_181540]	GO:0016020|GO:0016021	72603951	chr8	72603892	+	FALSE	mm|8qB3.3	107770	NM_181540	transmembrane 6 superfamily member 2	chr8:72603892-72603951	NM_181540	Mm.37974
ERCC-00014_76	6.36661	6.09996	6.21522	0	-0.328251	-0.21611	Not Detected	Not Detected	Not Detected		Unknown						pos
A_30_P01020389	6.09084	6.21211	9.95968	0	-0.238081	0.528068	Not Detected	Not Detected	Not Detected		lincRNA:chr9:113648970-113715170 reverse strand		113651885	chr9	113651826	-	FALSE	mm|9qF3				chr9:113651885-113651826
A_55_P1988844	173.162	14.2894	5.70483	0	-3.86563	-5.10518	Not Detected	Detected	Not Detected	Klrg1	Mus musculus killer cell lectin-like receptor subfamily G, member 1 (Klrg1), mRNA [NM_016970]	GO:0016020|GO:0005488|GO:0005529|GO:0004872|GO:0016021|GO:0007166	122220688	chr6	122220629	-	FALSE	mm|6qF1	50928	NM_016970	killer cell lectin-like receptor subfamily G, member 1	chr6:122220688-122220629	NM_016970	Mm.20434
A_51_P385099	6.62179	11.5112	11.705	0	0.531217	0.64044	Not Detected	Not Detected	Not Detected	Tnf	Mus musculus tumor necrosis factor (Tnf), mRNA [NM_013693]	GO:0032755|GO:0005515|GO:0019722|GO:0032715|GO:0001819|GO:0002020|GO:0005615|GO:0042802|GO:0005622|GO:0031622|GO:0030730|GO:0030198|GO:0042127|GO:0034116|GO:0009887|GO:0043123|GO:0043122|GO:0042742|GO:0000060|GO:0032729|GO:0005164|GO:0002876|GO:0009986|GO:0001891|GO:0006952|GO:0007275|GO:0032722|GO:0000122|GO:0005125|GO:0033209|GO:0005887|GO:0009897|GO:0008625|GO:0042346|GO:0008624|GO:0002439|GO:…	35336854	chr17	35336795	-	FALSE	mm|17qB1	21926	NM_013693	tumor necrosis factor	chr17:35336854-35336795	NM_013693	Mm.1293
A_55_P2111005	2770.68	3455.38	3451.13	0	0.052083	0.135442	Detected	Detected	Detected	Pafah1b1	Mus musculus platelet-activating factor acetylhydrolase, isoform 1b, subunit 1 (Pafah1b1), transcript variant 1, mRNA [NM_013625]	GO:0051219|GO:0000235|GO:0005515|GO:0008017|GO:0008090|GO:0017145|GO:0000132|GO:0019226|GO:0032403|GO:0042803|GO:0030154|GO:0007405|GO:0047496|GO:0031023|GO:0042598|GO:0050885|GO:0043025|GO:0006810|GO:0007611|GO:0032319|GO:0005856|GO:0005938|GO:0021895|GO:0005813|GO:0021540|GO:0007275|GO:0045505|GO:0016042|GO:0045931|GO:0007049|GO:0045502|GO:0010977|GO:0000776|GO:0051081|GO:0051301|GO:0043005|GO:…	74487649	chr11	74487590	-	FALSE	mm|11qB5	18472	NM_013625	platelet-activating factor acetylhydrolase, isoform 1b, subunit 1	chr11:74487649-74487590	NM_013625	Mm.397111
A_30_P01029364	10.3212	15.5698	18.1196	0	0.326614	0.630548	Not Detected	Not Detected	Not Detected		lincRNA:chr9:20313342-20323517 forward strand		20323399	chr9	20323340	+	FALSE	mm|9qA3				chr9:20323340-20323399
A_55_P2041509	6118.78	6403.58	5287.02	0	-0.20089	-0.39218	Detected	Detected	Detected	1110004F10Rik	Mus musculus RIKEN cDNA 1110004F10 gene (1110004F10Rik), mRNA [NM_019772]	GO:0008150|GO:0003674|GO:0005575	123248307	chr7	123248248	+	FALSE	mm|7qF1	56372	NM_019772	RIKEN cDNA 1110004F10 gene	chr7:123248248-123248307	NM_019772	Mm.24231
A_55_P1985294	72.1413	9.9815	5.61136	0	-3.12002	-3.86579	Not Detected	Detected	Not Detected	Krtap5-5	Mus musculus keratin associated protein 5-5 (Krtap5-5), mRNA [NM_001037822]	GO:0005882|GO:0008150|GO:0003674|GO:0005575|GO:0045095	149415363	chr7	149415305	-	FALSE	mm|7qF5	114666	NM_001037822	keratin associated protein 5-5	chr7:149415363-149415305	NM_001037822	Mm.444495
A_55_P2242690	17.3598	34.3268	57.9332	0	0.71706	1.55725	Detected	Not Detected	Detected	D2Ertd127e	Mus musculus 12 days embryo spinal ganglion cDNA, RIKEN full-length enriched library, clone:D130071G01 product:unclassifiable, full insert sequence. [AK051746]		112234389	chr2	112234331	+	FALSE	mm|2qE3	51873	AK051746	DNA segment, Chr 2, ERATO Doi 127, expressed	chr2:112234331-112234389		Mm.441738
A_30_P01029765	83.0112	111.005	112.44	0	0.152716	0.256391	Detected	Detected	Detected		lincRNA:chr6:86425510-86450160 forward strand		86447696	chr6	86447637	+	FALSE	mm|6qD1				chr6:86447637-86447696
A_55_P2364211	5.92758	6.80597	11.9852	0	-0.0671692	0.834343	Not Detected	Not Detected	Not Detected	2810428J06Rik	Mus musculus 10, 11 days embryo whole body cDNA, RIKEN full-length enriched library, clone:2810428J06 product:unclassifiable, full insert sequence. [AK013182]	GO:0008150|GO:0003674|GO:0005575	135088279	chr3	135088220	-	FALSE	mm|3qG3	67058	AK013182	RIKEN cDNA 2810428J06 gene	chr3:135088279-135088220		Mm.293943
A_55_P1975977	5.90942	6.02808	5.5335	0	-0.237844	-0.276216	Not Detected	Not Detected	Not Detected				80465685	chr2	80465626	-	FALSE	mm|2qC3				chr2:080465685-080465626
ERCC-00165_60	6.08899	6.05973	5.50787	0	-0.273473	-0.326099	Not Detected	Not Detected	Not Detected		Unknown						pos
A_51_P358243	947.379	1067.24	1135.1	0	-0.0946484	0.079421	Detected	Detected	Detected	2610029I01Rik	Mus musculus RIKEN cDNA 2610029I01 gene (2610029I01Rik), mRNA [NM_029840]	GO:0008150|GO:0003674|GO:0008152|GO:0005575|GO:0016740	21684868	chr4	21684809	-	FALSE	mm|4qA3	77032	NM_029840	RIKEN cDNA 2610029I01 gene	chr4:21684868-21684809	NM_029840	Mm.87238
A_55_P2252586	27.6792	30.5194	38.706	0	-0.125602	0.302365	Detected	Not Detected	Detected	3426406K10Rik	Mus musculus 10 days embryo whole body cDNA, RIKEN full-length enriched library, clone:3426406K10 product:hypothetical protein, full insert sequence. [AK132212]	GO:0008150|GO:0003674|GO:0005575	75776411	chrX	75776352	-	FALSE	mm|XqB	100038604	AK132212	RIKEN cDNA 3426406K10 gene	chrX:75776411-75776352
A_30_P01020720	6066.88	9212.88	9176.03	0	0.336172	0.415524	Detected	Detected	Detected		lincRNA:chr16:32309935-32328234 reverse strand		32326033	chr16	32325974	-	FALSE	mm|16qB3				chr16:32326033-32325974
A_55_P2153545	5.82125	55.5976	5.435	0	2.98909	-0.280441	Detected	Not Detected	Not Detected				87047714	chrX	87047655	-	FALSE	mm|XqC1				chrX:087047714-087047655
A_30_P01025927	5.80377	5.91127	15.4555	0	-0.240049	1.23167	Not Detected	Not Detected	Not Detected		lincRNA:chr1:6199946-6200603 reverse strand		6200006	chr1	6199947	-	FALSE	mm|1qA1				chr1:6200006-6199947
ERCC-00136_67	5.63138	5.80857	5.29064	0	-0.221829	-0.271436	Not Detected	Not Detected	Not Detected		Unknown						pos
A_55_P1999972	40.6564	59.6982	21.2894	0	0.287681	-1.11474	Detected	Detected	Not Detected	Gm3366	PREDICTED: Mus musculus predicted gene 3366 (Gm3366), mRNA [XM_001476447]	GO:0008150|GO:0003674|GO:0005575	6772337	chr14	6772278	+	FALSE	mm|14qA1	100041487	XM_001476447	predicted gene 3366	chr14:6772278-6772337	XM_001476447	Mm.486069
A_55_P2036031	5.7539	6.02871	5.35892	0	-0.199216	-0.283988	Not Detected	Not Detected	Not Detected	Gm2675	Mus musculus adult male urinary bladder cDNA, RIKEN full-length enriched library, clone:9530095P05 product:unclassifiable, full insert sequence. [AK035720]	GO:0008150|GO:0003674|GO:0005575	58242126	chr15	58242067	+	FALSE	mm|15qD1	100040231	AK035720	predicted gene 2675	chr15:58242067-58242126		Mm.417769
A_55_P2073699	1301.35	1541.15	2144.62	0	-0.0225201	0.539326	Detected	Detected	Detected	Bnip3l	Mus musculus BCL2/adenovirus E1B interacting protein 3-like (Bnip3l), mRNA [NM_009761]	GO:0005515|GO:0008634|GO:0043066|GO:0043065|GO:0046982|GO:0005783|GO:0035694|GO:0006915|GO:0042981|GO:0005634|GO:0005741|GO:0005635|GO:0005740|GO:0006917|GO:0042803|GO:0042802|GO:0005739|GO:0051607|GO:0016020|GO:0016021|GO:0005521	67606370	chr14	67606311	-	FALSE	mm|14qD1	12177	NM_009761	BCL2/adenovirus E1B interacting protein 3-like	chr14:67606370-67606311	NM_009761	Mm.29820
A_51_P452153	7.43547	9.78922	18.3153	0	0.130244	1.11916	Not Detected	Not Detected	Not Detected	2010001M09Rik	Mus musculus RIKEN cDNA 2010001M09 gene (2010001M09Rik), mRNA [NM_027222]	GO:0034663|GO:0005783|GO:0002642	35807246	chr18	35807187	-	FALSE	mm|18qB2	69816	NM_027222	RIKEN cDNA 2010001M09 gene	chr18:35807246-35807187	NM_027222	Mm.27252
A_52_P289213	2403.09	2805.78	1515.26	0	-0.0430136	-0.846715	Detected	Detected	Detected	Notch2	Mus musculus Notch gene homolog 2 (Drosophila) (Notch2), mRNA [NM_010928]	GO:0005515|GO:0007368|GO:0008285|GO:0005886|GO:0046579|GO:0005634|GO:0030326|GO:0030154|GO:0046849|GO:0007219|GO:0009887|GO:0007050|GO:0004872|GO:0006355|GO:0043065|GO:0051059|GO:0009986|GO:0002011|GO:0001709|GO:0005509|GO:0045672|GO:0007275|GO:0006351|GO:0016020|GO:0005887|GO:0050793|GO:0042060|GO:0016049|GO:0016021	97953973	chr3	97953914	+	FALSE	mm|3qF2.2	18129	NM_010928	Notch gene homolog 2 (Drosophila)	chr3:97953914-97953973	NM_010928	Mm.485843
A_30_P01028667	65.3773	71.4617	87.5114	0	-0.138145	0.239289	Detected	Detected	Detected		lincRNA:chr13:53100475-53113850 reverse strand		53113557	chr13	53113498	-	FALSE	mm|13qB1				chr13:53113557-53113498
A_30_P01026843	313.572	427.046	351.048	0	0.179072	-0.0185184	Detected	Detected	Detected		lincRNA:chr5:96591892-96606467 reverse strand		96603179	chr5	96603120	-	FALSE	mm|5qE3				chr5:96603179-96603120
A_52_P117601	5.66234	5.74552	5.2526	0	-0.245487	-0.289758	Not Detected	Not Detected	Not Detected	Defb19	Mus musculus defensin beta 19 (Defb19), mRNA [NM_145157]	GO:0008150|GO:0003674|GO:0006952|GO:0005576|GO:0005575|GO:0042742	152401974	chr2	152401915	-	FALSE	mm|2qH1	246700	NM_145157	defensin beta 19	chr2:152401974-152401915	NM_145157	Mm.82820
A_30_P01026156	5.64749	5.72755	6.65741	0	-0.246216	0.0559616	Not Detected	Not Detected	Not Detected		lincRNA:chr2:77655293-77657696 reverse strand		77655383	chr2	77655324	-	FALSE	mm|2qC3				chr2:77655383-77655324
A_55_P2087013	125.166	120.044	128.091	0	-0.3268	-0.148066	Detected	Detected	Detected	Hipk1	Mus musculus homeodomain interacting protein kinase 1 (Hipk1), mRNA [NM_010432]	GO:0005515|GO:0008284|GO:0006355|GO:0003714|GO:0005634|GO:0000122|GO:0009952|GO:0003677|GO:0005524|GO:0006351|GO:0007224|GO:0042771|GO:0016310|GO:0005737|GO:0004672|GO:0016607|GO:0000166|GO:0016301|GO:0004674|GO:0016605|GO:0043388|GO:0006468|GO:0016740|GO:0016772	103547916	chr3	103547857	-	FALSE	mm|3qF2.2	15257	NM_010432	homeodomain interacting protein kinase 1	chr3:103547916-103547857	NM_010432	Mm.20827
A_30_P01021140	9.17684	12.7581	6.00331	0	0.208823	-0.793629	Not Detected	Not Detected	Not Detected		lincRNA:chr8:91471819-91551119 reverse strand		91536957	chr8	91536898	-	FALSE	mm|8qC3				chr8:91536957-91536898
A_55_P2086143	276.855	369.938	223.164	0	0.151627	-0.492419	Detected	Detected	Detected	Cyp39a1	Mus musculus cytochrome P450, family 39, subfamily a, polypeptide 1 (Cyp39a1), mRNA [NM_018887]	GO:0006629|GO:0006707|GO:0005506|GO:0005783|GO:0006699|GO:0008396|GO:0008387|GO:0009055|GO:0033782|GO:0046872|GO:0004497|GO:0016020|GO:0030573|GO:0005789|GO:0016491|GO:0016705|GO:0008202|GO:0055114|GO:0020037	43887794	chr17	43887735	+	FALSE	mm|17qB3	56050	NM_018887	cytochrome P450, family 39, subfamily a, polypeptide 1	chr17:43887735-43887794	NM_018887	Mm.376968
A_30_P01022210	5.59507	7.29388	13.0405	0	0.116005	1.03938	Not Detected	Not Detected	Not Detected		lincRNA:chr9:121207045-121269020 reverse strand		121211230	chr9	121211171	-	FALSE	mm|9qF4				chr9:121211230-121211171
A_55_P2033932	706.489	919.752	775.333	0	0.114052	-0.0472422	Detected	Detected	Detected	Zzz3	Mus musculus zinc finger, ZZ domain containing 3 (Zzz3), transcript variant 2, mRNA [NM_001080755]	GO:0008150|GO:0003674|GO:0006355|GO:0008270|GO:0005634|GO:0005575|GO:0003677|GO:0046872|GO:0006351	152125770	chr3	152125711	+	FALSE	mm|3qH3	108946	NM_001080755	zinc finger, ZZ domain containing 3	chr3:152125711-152125770	NM_001080755	Mm.379292
A_51_P111488	583.535	546.928	487.531	0	-0.359993	-0.440716	Detected	Detected	Detected	Gfod2	Mus musculus glucose-fructose oxidoreductase domain containing 2 (Gfod2), mRNA [NM_027469]	GO:0031012|GO:0003674|GO:0030198|GO:0005488|GO:0016491|GO:0005578|GO:0005576|GO:0055114	108240340	chr8	108240281	-	FALSE	mm|8qD3	70575	NM_027469	glucose-fructose oxidoreductase domain containing 2	chr8:108240340-108240281	NM_027469	Mm.40954
A_55_P2433218	2169.35	2749.62	2659.28	0	0.0754442	0.112381	Detected	Detected	Detected	Pldn	Mus musculus pallidin (Pldn), mRNA [NM_019788]	GO:0005515|GO:0006892|GO:0030318|GO:0006906|GO:0042802|GO:0006904|GO:0032816|GO:0005737|GO:0006944|GO:0016020|GO:0031083|GO:0007596|GO:0033299|GO:0043473|GO:0016044|GO:0005768	122573834	chr2	122573775	+	FALSE	mm|2qE5	18457	NM_019788	pallidin	chr2:122573775-122573834	NM_019788	Mm.485877
A_30_P01030870	35.2297	19.4015	6.19293	0	-1.12715	-2.68949	Not Detected	Detected	Not Detected		lincRNA:chr5:23363666-23371611 reverse strand		23363836	chr5	23363777	-	FALSE	mm|5qA3				chr5:23363836-23363777
A_55_P2157676	40300.8	47310.3	46283	0	-0.0351782	0.0182838	Detected	Detected	Detected	Wdr34	Mus musculus WD repeat domain 34 (Wdr34), mRNA [NM_001008498]	GO:0005737	29887278	chr2	29887219	-	FALSE	mm|2qB	71820	NM_001008498	WD repeat domain 34	chr2:29887278-29887219	NM_001008498	Mm.88053
A_55_P2069781	5.52933	5.57912	15.7618	0	-0.253591	1.32987	Not Detected	Not Detected	Not Detected								FALSE
A_30_P01019449	8.86716	76.3809	5.08357	0	2.84014	-0.98402	Detected	Not Detected	Not Detected		lincRNA:chr10:120336296-120354471 reverse strand		120337278	chr10	120337219	-	FALSE	mm|10qD2				chr10:120337278-120337219
A_55_P2137336	80.8142	146.975	119.449	0	0.596367	0.382326	Detected	Detected	Detected	Mrfap1	Mus musculus Morf4 family associated protein 1 (Mrfap1), mRNA [NM_026242]	GO:0005515|GO:0008150|GO:0005737|GO:0005634|GO:0005575	37186165	chr5	37186106	-	FALSE	mm|5qB3	67568	NM_026242	Morf4 family associated protein 1	chr5:37186165-37186106	NM_026242	Mm.332336
A_55_P2279572	11.955	20.3136	126.906	0	0.498302	3.22668	Not Detected	Not Detected	Detected	C79015	C79015 Mouse 3.5-dpc blastocyst cDNA Mus musculus cDNA clone J0059B03 3'. [C79015]		114439825	chr11	114439766	+	FALSE	mm|11qE2	97715	C79015	expressed sequence C79015	chr11:114439766-114439825		Mm.5780
A_30_P01023723	27.2727	5.53107	5.05291	0	-2.56835	-2.61366	Not Detected	Not Detected	Not Detected		lincRNA:chr12:72103832-72116875 forward strand		72115885	chr12	72115826	+	FALSE	mm|12qC3				chr12:72115826-72115885
A_30_P01033167	5.48844	14.7544	5.04363	0	1.16015	-0.303326	Not Detected	Not Detected	Not Detected		lincRNA:chr5:25168628-25185353 forward strand		25177918	chr5	25177859	+	FALSE	mm|5qA3				chr5:25177859-25177918
A_51_P168695	921.83	1145.02	731.201	0	0.0462761	-0.515622	Detected	Detected	Detected	Mast4	Mus musculus microtubule associated serine/threonine kinase family member 4 (Mast4), mRNA [NM_175171]	GO:0016310|GO:0008150|GO:0003674|GO:0000166|GO:0016301|GO:0004674|GO:0006468|GO:0005575|GO:0005524|GO:0016740	103523013	chr13	103522954	-	FALSE	mm|13qD1	328329	NM_175171	microtubule associated serine/threonine kinase family member 4	chr13:103523013-103522954	NM_175171	Mm.202606
A_30_P01027779	48.7904	24.2425	46.4748	0	-1.27559	-0.251538	Not Detected	Detected	Detected		lincRNA:chr17:8719950-8783850 forward strand		8760480	chr17	8760421	+	FALSE	mm|17qA1				chr17:8760421-8760480
A_55_P2167530	9.82792	6.08005	12.067	0	-0.959327	0.114717	Not Detected	Not Detected	Not Detected	Scube3	signal peptide, CUB domain, EGF-like 3 [Source:MGI Symbol;Acc:MGI:3045253] [ENSMUST00000043503]	GO:0003674|GO:0009986|GO:0005509|GO:0051260|GO:0005576|GO:0051291	28311741	chr17	28311682	+	FALSE	mm|17qA3.3	268935		signal peptide, CUB domain, EGF-like 3	chr17:28311682-28311741
A_30_P01024579	5.46455	10.1354	5.01309	0	0.624698	-0.305793	Not Detected	Not Detected	Not Detected		lincRNA:chr9:65368908-65377592 reverse strand		65369210	chr9	65369151	-	FALSE	mm|9qC				chr9:65369210-65369151
A_52_P204689	266.948	163.431	148.009	0	-0.974402	-1.03226	Detected	Detected	Detected	Map4k2	Mus musculus mitogen-activated protein kinase kinase kinase kinase 2 (Map4k2), mRNA [NM_009006]	GO:0005794|GO:0005886|GO:0046330|GO:0031435|GO:0007257|GO:0005524|GO:0006903|GO:0007243|GO:0016310|GO:0005083|GO:0005737|GO:0004672|GO:0000166|GO:0016020|GO:0016301|GO:0004674|GO:0006468|GO:0016740|GO:0016772	6353457	chr19	6353292	+	FALSE	mm|19qA	26412	NM_009006	mitogen-activated protein kinase kinase kinase kinase 2	chr19:6353292-6353457	NM_009006	Mm.25860
A_55_P2218748	5.45569	41.2309	53.1934	0	2.65137	3.10402	Detected	Not Detected	Detected	C77488	H3037A08-5 NIA Mouse 15K cDNA Clone Set Mus musculus cDNA clone H3037A08 5'. [BG079202]		91618117	chr14	91618058	+	FALSE	mm|14qE2.1	30874	BG079202	EST C77488	chr14:91618058-91618117		Mm.172634
A_55_P2143616	10.1641	13.7719	10.6353	0	0.171722	-0.11601	Not Detected	Not Detected	Not Detected	Ccdc108	coiled-coil domain containing 108 [Source:MGI Symbol;Acc:MGI:2444274] [ENSMUST00000130489]	GO:0008150|GO:0003674|GO:0016020|GO:0016021|GO:0005575	74971961	chr1	74971902	-	FALSE	mm|1qC3	241116	AK038623	coiled-coil domain containing 108	chr1:74971961-74971902		Mm.186404
ERCC-00158_78	5.96119	6.04126	5.78081	0	-0.247275	-0.225718	Not Detected	Not Detected	Not Detected		Unknown						pos
A_30_P01031589	8.14058	10.8876	4.98778	0	0.152952	-0.888125	Not Detected	Not Detected	Not Detected		lincRNA:chr5:77239012-77271614 forward strand		77271573	chr5	77271514	+	FALSE	mm|5qC3.3				chr5:77271514-77271573
A_30_P01033198	5.44466	10.3488	5.7961	0	0.66003	-0.0911508	Not Detected	Not Detected	Not Detected		lincRNA:chr17:44503516-44504852 reverse strand		44503584	chr17	44503525	-	FALSE	mm|17qB3				chr17:44503584-44503525
A_52_P49014	5.71038	5.95209	5.80044	0	-0.206716	-0.158815	Not Detected	Not Detected	Not Detected	Shh	Mus musculus sonic hedgehog (Shh), mRNA [NM_009170]	GO:0010468|GO:0005515|GO:0001656|GO:0008219|GO:0007389|GO:0001658|GO:0010463|GO:0001755|GO:0030010|GO:0009790|GO:0007228|GO:0005615|GO:0005113|GO:0007224|GO:0007405|GO:0030162|GO:0001947|GO:0007507|GO:0001948|GO:0007411|GO:0006508|GO:0016539|GO:0001942|GO:0001944|GO:0002320|GO:0014902|GO:0005794|GO:0009986|GO:0001708|GO:0021938|GO:0005509|GO:0007275|GO:0021978|GO:0000122|GO:0007417|GO:0001841|GO:…	28784042	chr5	28783983	-	FALSE	mm|5qB1	20423	NM_009170	sonic hedgehog	chr5:28784042-28783983	NM_009170	Mm.57202
A_55_P2110215	6554.04	8098.92	5638.08	0	0.0388193	-0.398572	Detected	Detected	Detected	Ckap5	Mus musculus cytoskeleton associated protein 5 (Ckap5), transcript variant 1, mRNA [NM_001165989]	GO:0051297|GO:0008017|GO:0007067|GO:0007049|GO:0005813|GO:0005737|GO:0005488|GO:0030951|GO:0043021|GO:0007051|GO:0051301|GO:0005829	91460800	chr2	91460741	+	FALSE	mm|2qE1	75786	NM_001165989	cytoskeleton associated protein 5	chr2:91460741-91460800	NM_001165989	Mm.168478
A_55_P2007205	44.7792	51.0072	38.7675	0	-0.0786548	-0.389374	Detected	Detected	Detected		predicted pseudogene 10749 [Source:MGI Symbol;Acc:MGI:3647659] [ENSMUST00000063463]		150080313	chr2	150080254	-	FALSE	mm|2qG3		XM_003086262		chr2:150080313-150080254	XM_003086262
A_51_P204740	168.051	140.711	89.0037	0	-0.522681	-1.09835	Detected	Detected	Detected	Cd34	Mus musculus CD34 antigen (Cd34), transcript variant 2, mRNA [NM_133654]	GO:0016337|GO:0005737|GO:0016020|GO:0009986|GO:0005886|GO:0043199|GO:0030246|GO:0005576|GO:0016021|GO:0050900|GO:0007155|GO:0009897	196787451	chr1	196787392	+	FALSE	mm|1qH6	12490	NM_133654	CD34 antigen	chr1:196787392-196787451	NM_133654	Mm.29798
A_55_P1991585	1165.77	1330.54	907.323	0	-0.075798	-0.542987	Detected	Detected	Detected	Blvrb	Mus musculus biliverdin reductase B (flavin reductase (NADPH)) (Blvrb), mRNA [NM_144923]	GO:0005737|GO:0042602|GO:0005488|GO:0004074|GO:0016491|GO:0042167|GO:0055114|GO:0005829	28251000	chr7	28250944	+	FALSE	mm|7qA3	233016	NM_144923	biliverdin reductase B (flavin reductase (NADPH))	chr7:28250944-28251000	NM_144923	Mm.24021
A_55_P2158836	5.44426	5.42335	4.97783	0	-0.272078	-0.310609	Not Detected	Not Detected	Not Detected	4930547C10Rik	Mus musculus RIKEN cDNA 4930547C10 gene (4930547C10Rik), mRNA [NM_026652]	GO:0008150|GO:0003674|GO:0005575	52625035	chr4	52624976	+	FALSE	mm|4qB2	68274	NM_026652	RIKEN cDNA 4930547C10 gene	chr4:52624976-52625035	NM_026652	Mm.85045
A_55_P2086797	55.6388	127.005	4.97887	0	0.924196	-3.66359	Detected	Detected	Not Detected	Olfr462	Mus musculus olfactory receptor 462 (Olfr462), mRNA [NM_146411]	GO:0007608|GO:0004984|GO:0007186|GO:0004872|GO:0016021	87702520	chr11	87702461	-	FALSE	mm|11qC	258406	NM_146411	olfactory receptor 462	chr11:87702520-87702461	NM_146411	Mm.377484
A_55_P2170350	5.44842	10.5593	19.925	0	0.68808	1.68928	Not Detected	Not Detected	Not Detected	Klra22	Mus musculus killer cell lectin-like receptor subfamily A, member 22 (Klra22), mRNA [NM_053152]	GO:0008150|GO:0007165|GO:0003674|GO:0005886|GO:0004872	129922294	chr6	129922235	-	FALSE	mm|6qF3	93969	NM_053152	killer cell lectin-like receptor subfamily A, member 22	chr6:129922294-129922235	NM_053152	Mm.333431
A_30_P01021693	5.45129	5.42078	4.98265	0	-0.274623	-0.311075	Not Detected	Not Detected	Not Detected		lincRNA:chr14:76912477-76931702 forward strand		76917961	chr14	76917902	+	FALSE	mm|14qD3				chr14:76917902-76917961
ERCC-00042_60	5.8173	6.0104	5.35639	0	-0.219416	-0.300482	Not Detected	Not Detected	Not Detected		Unknown						pos
A_51_P106952	1470.05	1737.85	1520.76	0	-0.0250826	-0.132458	Detected	Detected	Detected	Rbm26	Mus musculus RNA binding motif protein 26 (Rbm26), mRNA [NM_134077]	GO:0006397|GO:0008150|GO:0003674|GO:0000166|GO:0003723|GO:0008270|GO:0005575|GO:0003676|GO:0046872	105514008	chr14	105513949	-	FALSE	mm|14qE2.3	74213	NM_134077	RNA binding motif protein 26	chr14:105514008-105513949	NM_134077	Mm.474531
A_30_P01024335	5.46293	47.9429	4.99262	0	2.86704	-0.31127	Detected	Not Detected	Not Detected		lincRNA:chr16:59557120-59602070 forward strand		59557377	chr16	59557318	+	FALSE	mm|16qC1.3				chr16:59557318-59557377
A_55_P2335045	6.02118	5.4245	4.9977	0	-0.417083	-0.450172	Not Detected	Not Detected	Not Detected	Gm2824	Mus musculus 12 days embryo spinal ganglion cDNA, RIKEN full-length enriched library, clone:D130064A21 product:weakly similar to hypothetical protein 3 [Homo sapiens], full insert sequence. [AK083927]	GO:0008150|GO:0003674|GO:0005575	24911434	chr15	24911375	-	FALSE	mm|15qB1	100040529	AK083927	predicted gene 2824	chr15:24911434-24911375		Mm.309140
A_30_P01029862	75.0779	5.4273	5.00207	0	-4.05661	-4.08918	Not Detected	Detected	Not Detected		lincRNA:chr5:120269342-120279542 reverse strand		120276034	chr5	120275975	-	FALSE	mm|5qF				chr5:120276034-120275975
A_30_P01027625	5.47955	5.42941	5.00775	0	-0.279788	-0.311286	Not Detected	Not Detected	Not Detected		lincRNA:chr8:113968152-113973727 forward strand		113973073	chr8	113973014	+	FALSE	mm|8qE1				chr8:113973014-113973073
ERCC-00002_129	6.39666	7.11585	5.75979	0	-0.112808	-0.332695	Not Detected	Not Detected	Not Detected		Unknown						pos
A_52_P604735	9.76069	70.7341	61.8834	0	2.59083	2.48311	Detected	Not Detected	Detected	Fbxl2	F-box and leucine-rich repeat protein 2 [Source:MGI Symbol;Acc:MGI:1919429] [ENSMUST00000117537]	GO:0008150|GO:0003674|GO:0016020	113872844	chr9	113872785	-	FALSE	mm|9qF3	72179	AK089994	F-box and leucine-rich repeat protein 2	chr9:113872844-113872785
A_30_P01020302	5.50096	15.4445	5.69026	0	1.22281	-0.13258	Not Detected	Not Detected	Not Detected		lincRNA:chr12:110944403-110988678 reverse strand		110983302	chr12	110983243	-	FALSE	mm|12qF1				chr12:110983302-110983243
A_55_P2083725	5.50881	31.6872	15.4375	0	2.25756	1.30523	Detected	Not Detected	Not Detected				129948666	chr2	129948607	-	FALSE	mm|2qF1				chr2:129948666-129948607
A_30_P01023984	1425.21	1962.66	1175.93	0	0.195109	-0.458765	Detected	Detected	Detected		lincRNA:chr18:32389815-32392082 forward strand		32392022	chr18	32391963	+	FALSE	mm|18qB1				chr18:32391963-32392022
A_55_P2184108	5.52613	8.28843	5.05307	0	0.318304	-0.310499	Not Detected	Not Detected	Not Detected	LOC100504300	PREDICTED: Mus musculus hypothetical protein LOC100504300 (LOC100504300), mRNA [XM_003084728]		123478406	chr7	123478347	+	FALSE	mm|7qF1	100504300	XM_003084728	hypothetical protein LOC100504300	chr7:123478347-123478406	XM_003084728	Mm.398789
A_55_P1958097	135410	131895	98443.4	0	-0.304468	-0.641359	Detected	Detected	Detected	Eno1	Mus musculus enolase 1, alpha non-neuron (Eno1), mRNA [NM_023119]	GO:0005515|GO:0030308|GO:0046982|GO:0051099|GO:0005625|GO:0005626|GO:0001701|GO:0004634|GO:0042803|GO:0005737|GO:0008152|GO:0071229|GO:0019717|GO:0045892|GO:0019897	80678925	chr2	80678866	+	FALSE	mm|2qC3	13806	NM_023119	enolase 1, alpha non-neuron	chr2:080678866-080678925	NM_023119	Mm.70666
A_55_P1962224	5.54583	5.47112	5.07116	0	-0.286092	-0.310478	Not Detected	Not Detected	Not Detected	Afap1l2	Mus musculus actin filament associated protein 1-like 2 (Afap1l2), transcript variant 3, mRNA [NM_146102]	GO:0007346|GO:0017124|GO:0005737|GO:0030296|GO:0006954|GO:0045742|GO:0061098|GO:0032675|GO:0045893|GO:0042169|GO:0032757	56986935	chr19	56986876	-	FALSE	mm|19qD2	226250	NM_146102	actin filament associated protein 1-like 2	chr19:56986935-56986876	NM_146102	Mm.226284
A_30_P01018954	5.55615	5.47836	5.08077	0	-0.286868	-0.310429	Not Detected	Not Detected	Not Detected		lincRNA:chr11:97457180-97487074 reverse strand		97484059	chr11	97484000	-	FALSE	mm|11qD				chr11:97484059-97484000
A_55_P1952434	1347.78	1958.53	3258.26	0	0.272657	1.09212	Detected	Detected	Detected	Tm2d1	Mus musculus TM2 domain containing 1 (Tm2d1), mRNA [NM_053157]	GO:0008624|GO:0001540|GO:0016020|GO:0007186|GO:0005887|GO:0004930|GO:0006915|GO:0016021	98022158	chr4	98022099	-	FALSE	mm|4qC6	94043	NM_053157	TM2 domain containing 1	chr4:98022158-98022099	NM_053157	Mm.331719
A_55_P1955242	158561	171208	156738	0	-0.155813	-0.198072	Detected	Detected	Detected				55392744	chr1	55392685	+	FALSE	mm|1qC1.2				chr1:055392685-055392744
A_55_P1985950	5.58979	26.4485	50.1451	0	1.97579	2.98385	Not Detected	Not Detected	Detected	Xpnpep2	Mus musculus X-prolyl aminopeptidase (aminopeptidase P) 2, membrane-bound (Xpnpep2), transcript variant 1, mRNA [NM_133213]	GO:0008150|GO:0003674|GO:0016787|GO:0004177|GO:0005575|GO:0046872	45489845	chrX	45489786	+	FALSE	mm|XqA4	170745	NM_133213	X-prolyl aminopeptidase (aminopeptidase P) 2, membrane-bound	chrX:45489786-45489845	NM_133213	Mm.129279
A_55_P2011091	26.6908	39.4475	47.6156	0	0.297065	0.653702	Detected	Not Detected	Detected				8290000	chr17	8289941	-	FALSE	mm|17qA1				chr17:008290000-008289941
A_55_P2186085	595.673	774.748	357.034	0	0.112679	-0.91985	Detected	Detected	Detected	Atp11c	Mus musculus ATPase, class VI, type 11C (Atp11c), transcript variant 1, mRNA [NM_001037863]	GO:0000287|GO:0005886|GO:0005524|GO:0046872|GO:0015662|GO:0006754|GO:0034220|GO:0000166|GO:0015914|GO:0016020|GO:0016787|GO:0004012|GO:0016820|GO:0016021	57476566	chrX	57476507	-	FALSE	mm|XqA6	320940	NM_001037863	ATPase, class VI, type 11C	chrX:57476566-57476507	NM_001037863	Mm.327798
A_30_P01032907	5.62765	29.6932	16.9985	0	2.133	1.41341	Detected	Not Detected	Not Detected		lincRNA:chr5:106353430-106353843 forward strand		106353842	chr5	106353783	+	FALSE	mm|5qE5				chr5:106353783-106353842
A_30_P01029867	5.64081	44.5092	39.0524	0	2.7136	2.61005	Detected	Not Detected	Detected		lincRNA:chr2:104398943-104412968 forward strand		104412252	chr2	104412193	+	FALSE	mm|2qE2				chr2:104412193-104412252
A_55_P2046852	5.65439	5.55192	5.17714	0	-0.29291	-0.308608	Not Detected	Not Detected	Not Detected	Gata1	Mus musculus GATA binding protein 1 (Gata1), mRNA [NM_008089]	GO:0005515|GO:0003700|GO:0008285|GO:0006366|GO:0000981|GO:0031100|GO:0007267|GO:0050731|GO:0005634|GO:0097028|GO:0046872|GO:0002039|GO:0048821|GO:0045944|GO:0030099|GO:0048468|GO:0033690|GO:0030220|GO:0043066|GO:0031965|GO:0000976|GO:0006355|GO:0000977|GO:0010559|GO:0008301|GO:0005730|GO:0000122|GO:0030502|GO:0000978|GO:0003677|GO:0006351|GO:0070527|GO:0043565|GO:0001077|GO:0071222|GO:0003682|GO:…	7536451	chrX	7536392	-	FALSE	mm|XqA1.1	14460	NM_008089	GATA binding protein 1	chrX:7536451-7536392	NM_008089	Mm.335973
A_55_P1965358	21.7917	48.2781	22.0837	0	0.881063	-0.162193	Detected	Not Detected	Not Detected	9430091E24Rik	Mus musculus 4 days neonate male adipose cDNA, RIKEN full-length enriched library, clone:B430210D09 product:unclassifiable, full insert sequence. [AK080922]	GO:0008150|GO:0003674|GO:0005575	113667277	chr8	113667218	-	FALSE	mm|8qE1	434350	AK080922	RIKEN cDNA 9430091E24 gene	chr8:113667277-113667218		Mm.446714
A_55_P2108825	5.68254	5.57334	5.20378	0	-0.29452	-0.308367	Not Detected	Not Detected	Not Detected				96505826	chr3	96505767	+	FALSE	mm|3qF2.1				chr3:096505767-096505826
A_52_P95577	5.69714	5.58504	5.21846	0	-0.295197	-0.308005	Not Detected	Not Detected	Not Detected	Skint2	Mus musculus selection and upkeep of intraepithelial T cells 2 (Skint2), mRNA [NM_177865]	GO:0016020|GO:0016021	112296933	chr4	112296874	+	FALSE	mm|4qD1	329919	NM_177865	selection and upkeep of intraepithelial T cells 2	chr4:112296874-112296933	NM_177865	Mm.259806
A_30_P01021023	5.7124	5.59671	5.23278	0	-0.296044	-0.307911	Not Detected	Not Detected	Not Detected		lincRNA:chr17:88890039-88905680 forward strand		88905580	chr17	88905521	+	FALSE	mm|17qE4				chr17:88905521-88905580
A_66_P114577	36.1448	45.781	29.5228	0	0.0744348	-0.473349	Detected	Detected	Detected	Olfr616	Mus musculus olfactory receptor 616 (Olfr616), mRNA [NM_147099]	GO:0007608|GO:0007165|GO:0004984|GO:0007186|GO:0004930|GO:0004872|GO:0016021|GO:0004871	110712898	chr7	110712839	-	FALSE	mm|7qE3	259103	NM_147099	olfactory receptor 616	chr7:110712898-110712839	NM_147099	Mm.377845
A_55_P2176989	70.1396	5.6207	5.26207	0	-3.90793	-3.91792	Not Detected	Detected	Not Detected	Stx8	Mus musculus syntaxin 8 (Stx8), mRNA [NM_018768]	GO:0016020|GO:0031902|GO:0008333|GO:0006810|GO:0031201|GO:0016021|GO:0016192|GO:0005765|GO:0006906|GO:0031625	68020649	chr11	68020590	+	FALSE	mm|11qB3	55943	NM_018768	syntaxin 8	chr11:68020590-68020649	NM_018768	Mm.3973
A_30_P01025937	5.75922	5.63355	5.27722	0	-0.298353	-0.307484	Not Detected	Not Detected	Not Detected		lincRNA:chr16:50715231-50841124 forward strand		50728313	chr16	50728254	+	FALSE	mm|16qB5				chr16:50728254-50728313
A_55_P1955078	706.119	821.469	553.912	0	-0.0482302	-0.531645	Detected	Detected	Detected	Tmem149	Mus musculus transmembrane protein 149 (Tmem149), mRNA [NM_145580]	GO:0008150|GO:0007165|GO:0003674|GO:0016020|GO:0005886|GO:0004872|GO:0016021	31352975	chr7	31352916	+	FALSE	mm|7qB1	101883	NM_145580	transmembrane protein 149	chr7:31352916-31352975	NM_145580	Mm.333757
ERCC-00018_67	5.76087	6.15495	5.45395	0	-0.171064	-0.260374	Not Detected	Not Detected	Not Detected		Unknown						pos
A_52_P438082	433.037	435.477	303.321	0	-0.25842	-0.695037	Detected	Detected	Detected	Cebpg	Mus musculus CCAAT/enhancer binding protein (C/EBP), gamma (Cebpg), mRNA [NM_009884]	GO:0005515|GO:0006355|GO:0003700|GO:0046982|GO:0006357|GO:0016071|GO:0042267|GO:0005634|GO:0045739|GO:0006337|GO:0043353|GO:0003677|GO:0043433|GO:0042803|GO:0006351|GO:0043565|GO:0006955|GO:0003690|GO:0045078|GO:0046983|GO:0006338|GO:0008134	35835536	chr7	35835477	-	FALSE	mm|7qB1	12611	NM_009884	CCAAT/enhancer binding protein (C/EBP), gamma	chr7:35835536-35835477	NM_009884	Mm.273090
A_66_P114169	5.82412	48.4726	10.4719	0	2.79053	0.665018	Detected	Not Detected	Not Detected	Gm7904	Mus musculus predicted gene 7904 (Gm7904), non-coding RNA [NR_003372]		21411698	chr9	21411639	-	FALSE	mm|9qA3	666043	NR_003372	predicted gene 7904	chr9:21411698-21411639	NR_003372	Mm.247282
A_55_P1957613	21697.4	21316.9	8188.17	0	-0.292048	-1.5873	Detected	Detected	Detected	Ak2	Mus musculus adenylate kinase 2 (Ak2), nuclear gene encoding mitochondrial protein, transcript variant 2, mRNA [NM_016895]	GO:0005743|GO:0004017|GO:0019201|GO:0005524|GO:0019205|GO:0005739|GO:0005758|GO:0016310|GO:0006139|GO:0000166|GO:0016301|GO:0046939|GO:0016776|GO:0016740	128688773	chr4	128688714	+	FALSE	mm|4qD2.2	11637	NM_016895	adenylate kinase 2	chr4:128688714-128688773	NM_016895	Mm.29460
A_55_P2109347	58.1376	69.7843	75.7727	0	-0.0030961	0.200815	Detected	Detected	Detected	Dot1l	DOT1-like, histone H3 methyltransferase (S. cerevisiae) [Source:MGI Symbol;Acc:MGI:2143886] [ENSMUST00000092291]	GO:0018022|GO:0016571|GO:0008168|GO:0034968|GO:0032259|GO:0016740|GO:0042054|GO:0018024	80255483	chr10	80255424	+	FALSE	mm|10qC1	208266	AK156056	DOT1-like, histone H3 methyltransferase (S. cerevisiae)	chr10:80255424-80255483		Mm.152371
A_30_P01018787	5.87483	6.24934	11.5685	0	-0.177369	0.796195	Not Detected	Not Detected	Not Detected		lincRNA:chr14:65720392-65769859 reverse strand						FALSE
A_30_P01030780	5.89188	19.5775	10.4122	0	1.46587	0.640085	Not Detected	Not Detected	Not Detected		lincRNA:chr7:91300649-91302183 forward strand		91300881	chr7	91300822	+	FALSE	mm|7qD3				chr7:91300822-91300881
A_30_P01018803	8.87055	20.1611	27.1121	0	0.917952	1.43045	Not Detected	Not Detected	Not Detected		lincRNA:chr13:74743335-74754728 reverse strand		74748831	chr13	74748772	-	FALSE	mm|13qC1				chr13:74748831-74748772
A_30_P01018668	9.78458	18.2031	16.4103	0	0.629074	0.564627	Not Detected	Not Detected	Not Detected		lincRNA:chr11:119794849-119803349 reverse strand		119797436	chr11	119797377	-	FALSE	mm|11qE2				chr11:119797436-119797377
A_55_P2111292	369.519	561.666	335.384	0	0.337539	-0.321227	Detected	Detected	Detected	3110009E18Rik	Mus musculus RIKEN cDNA 3110009E18 gene (3110009E18Rik), transcript variant 2, mRNA [NM_001172074]	GO:0008150|GO:0003674|GO:0005575	122084700	chr1	122084641	+	FALSE	mm|1qE2.3	73103	NM_001172074	RIKEN cDNA 3110009E18 gene	chr1:122084641-122084700	NM_001172074	Mm.271602
A_55_P2084601	5.96035	5.79312	5.45545	0	-0.307582	-0.309089	Not Detected	Not Detected	Not Detected				42751600	chr1	42751541	-	FALSE	mm|1qB				chr1:042751600-042751541
A_55_P1956687	5.97708	10.3469	16.5534	0	0.525165	1.28823	Not Detected	Not Detected	Not Detected	Rab37	Mus musculus RAB37, member of RAS oncogene family (Rab37), transcript variant 2, mRNA [NM_001163753]	GO:0006184|GO:0005515|GO:0005793|GO:0000166|GO:0007264|GO:0006810|GO:0003924|GO:0031410|GO:0030141|GO:0015031|GO:0005525	115023542	chr11	115023483	+	FALSE	mm|11qE2	58222	NM_001163753	RAB37, member of RAS oncogene family	chr11:115023483-115023542	NM_001163753	Mm.143789
A_51_P104681	5.77101	6.05869	5.41911	0	-0.196343	-0.272157	Not Detected	Not Detected	Not Detected	Krtap16-8	Mus musculus keratin associated protein 16-8 (Krtap16-8), mRNA [NM_130856]	GO:0005882|GO:0008150|GO:0003674|GO:0005575	89047752	chr16	89047693	-	FALSE	mm|16qC3.3	68484	NM_130856	keratin associated protein 16-8	chr16:89047752-89047693	NM_130856	Mm.46209
A_55_P2124736	10.0373	38.9765	31.9468	0	1.69071	1.48891	Detected	Not Detected	Detected	Col14a1	Mus musculus collagen, type XIV, alpha 1 (Col14a1), mRNA [NM_181277]	GO:0005581|GO:0005198|GO:0005578|GO:0005576|GO:0007155|GO:0005615	55352323	chr15	55352264	+	FALSE	mm|15qD1	12818	NM_181277	collagen, type XIV, alpha 1	chr15:55352264-55352323	NM_181277	Mm.297859
A_52_P180335	4883.18	4433.53	4391.56	0	-0.405892	-0.334477	Detected	Detected	Detected	Mrpl28	Mus musculus mitochondrial ribosomal protein L28 (Mrpl28), nuclear gene encoding mitochondrial protein, mRNA [NM_024227]	GO:0005739|GO:0005622|GO:0008150|GO:0003674|GO:0005737|GO:0003735|GO:0030529|GO:0005840|GO:0006412	26261585	chr17	26261526	+	FALSE	mm|17qA3.3	68611	NM_024227	mitochondrial ribosomal protein L28	chr17:26261526-26261585	NM_024227	Mm.273102
A_55_P2051429	379.811	373.121	454.44	0	-0.292165	0.0774183	Detected	Detected	Detected				36822575	chr1	36822516	+	FALSE	mm|1qB				chr1:036822516-036822575
A_51_P101765	77.1603	121.247	57.9192	0	0.385497	-0.595207	Detected	Detected	Detected	Smarcd1	Mus musculus SWI/SNF related, matrix associated, actin dependent regulator of chromatin, subfamily d, member 1 (Smarcd1), mRNA [NM_031842]	GO:0005515|GO:0071565|GO:0032947|GO:0016514|GO:0016585|GO:0006338|GO:0005634|GO:0071564|GO:0048096|GO:0016568|GO:0007399	99543817	chr15	99543759	+	FALSE	mm|15qF1	83797	NM_031842	SWI/SNF related, matrix associated, actin dependent regulator of chromatin, subfamily d, member 1	chr15:99543759-99543817	NM_031842	Mm.273756
A_52_P222230	474.503	547.685	397.049	0	-0.0595961	-0.438491	Detected	Detected	Detected		Mus musculus adult male aorta and vein cDNA, RIKEN full-length enriched library, clone:A530041D01 product:unclassifiable, full insert sequence. [AK040896]		67992602	chr13	67992543	-	FALSE	mm|13qB3		AK040896		chr13:67992602-67992543		Mm.426445
A_51_P483576	6.09317	5.89136	6.36101	0	-0.315119	-0.119328	Not Detected	Not Detected	Not Detected		immunoglobulin lambda constant 3 [Source:MGI Symbol;Acc:MGI:99886] [ENSMUST00000103743]		19065521	chr16	19065462	-	FALSE	mm|16qA3		AF138742		chr16:19065521-19065462		Mm.456234
A_55_P2372228	6.10904	5.90291	27.7973	0	-0.316045	2.00454	Not Detected	Not Detected	Not Detected	A430104N18Rik	BMSB11367 Hematopoietic stem cells Mus musculus cDNA, mRNA sequence [DT902180]	GO:0008150|GO:0003674|GO:0005575					FALSE		78591	DT902180	RIKEN cDNA A430104N18 gene			Mm.372207
A_51_P436201	3120.72	2156.9	1431.9	0	-0.799444	-1.30534	Detected	Detected	Detected	Gart	Mus musculus phosphoribosylglycinamide formyltransferase (Gart), mRNA [NM_010256]	GO:0010033|GO:0009168|GO:0009058|GO:0016874|GO:0008168|GO:0048513|GO:0004637|GO:0003824|GO:0004644|GO:0005524|GO:0046872|GO:0005737|GO:0010035|GO:0004641|GO:0000166|GO:0008152|GO:0009113|GO:0016742|GO:0016740|GO:0006164|GO:0006189	91624689	chr16	91624630	-	FALSE	mm|16qC3.3	14450	NM_010256	phosphoribosylglycinamide formyltransferase	chr16:91624689-91624630	NM_010256	Mm.4505
A_66_P122433	6.1519	5.93208	5.58992	0	-0.31902	-0.319595	Not Detected	Not Detected	Not Detected	4930417G10Rik	Mus musculus RIKEN cDNA 4930417G10 gene (4930417G10Rik), mRNA [NM_029107]	GO:0008150|GO:0003674|GO:0005575	4720812	chr12	4720753	-	FALSE	mm|12qA1.1	74855	NM_029107	RIKEN cDNA 4930417G10 gene	chr12:4720812-4720753	NM_029107	Mm.269534
A_55_P2055055	6.1658	6.10596	6.31782	0	-0.280595	-0.146252	Not Detected	Not Detected	Not Detected	4930547M16Rik	PREDICTED: Mus musculus RIKEN cDNA 4930547M16 gene (4930547M16Rik), partial miscRNA [XR_105354]	GO:0008150|GO:0003674|GO:0005575	39627289	chr10	39627230	+	FALSE	mm|10qB1	75299	XR_105354	RIKEN cDNA 4930547M16 gene	chr10:39627230-39627289	XR_105354	Mm.444752
A_30_P01023752	6.17934	9.68695	5.60207	0	0.382064	-0.322884	Not Detected	Not Detected	Not Detected		lincRNA:chr10:120116843-120182671 forward strand		120152958	chr10	120152899	+	FALSE	mm|10qD2				chr10:120152899-120152958
A_51_P104897	2936.8	4208.16	2969.26	0	0.252418	-0.165534	Detected	Detected	Detected	Itpr3	Mus musculus inositol 1,4,5-triphosphate receptor 3 (Itpr3), mRNA [NM_080553]	GO:0005515|GO:0060402|GO:0005783|GO:0005634|GO:0051291|GO:0007204|GO:0005640|GO:0070679|GO:0005737|GO:0043209|GO:0043025|GO:0006810|GO:0051260|GO:0004872|GO:0006816|GO:0031095|GO:0006811|GO:0005792|GO:0005262|GO:0005220|GO:0048016|GO:0005730|GO:0055085|GO:0050916|GO:0050917|GO:0000822|GO:0051592|GO:0043533|GO:0050913|GO:0007186|GO:0016020|GO:0005887|GO:0070588|GO:0005789|GO:0005654|GO:0016021|GO:…	27259161	chr17	27259102	+	FALSE	mm|17qA3.3	16440	NM_080553	inositol 1,4,5-triphosphate receptor 3	chr17:27259102-27259161	NM_080553	Mm.458106
A_55_P2040490	156.199	191.634	281.166	0	0.02844	0.666645	Detected	Detected	Detected				96655159	chr11	96655100	-	FALSE	mm|11qD				chr11:096655159-096655100
A_55_P2253348	1688.89	1789	1611.26	0	-0.183446	-0.24928	Detected	Detected	Detected	Galnt7	Mus musculus UDP-N-acetyl-alpha-D-galactosamine: polypeptide N-acetylgalactosaminyltransferase 7 (Galnt7), transcript variant 2, mRNA [NM_001167981]	GO:0004653|GO:0005794|GO:0016020|GO:0006493|GO:0016757|GO:0005529|GO:0016021|GO:0016740	60003557	chr8	60003498	-	FALSE	mm|8qB2	108150	NM_001167981	UDP-N-acetyl-alpha-D-galactosamine: polypeptide N-acetylgalactosaminyltransferase 7	chr8:60003557-60003498	NM_001167981	Mm.62886
A_55_P2007377	1262.91	1198.3	1014.94	0	-0.342289	-0.496745	Detected	Detected	Detected	Elf2	Mus musculus E74-like factor 2 (Elf2), mRNA [NM_023502]	GO:0043565|GO:0005515|GO:0006355|GO:0005737|GO:0003700|GO:0006357|GO:0005634|GO:0045893|GO:0045892|GO:0003677|GO:0006351	51059675	chr3	51059616	-	FALSE	mm|3qC	69257	NM_023502	E74-like factor 2	chr3:51059675-51059616	NM_023502	Mm.131038
A_55_P2110250	6.23643	5.97829	5.61402	0	-0.327511	-0.333076	Not Detected	Not Detected	Not Detected	BC048943	Mus musculus cDNA sequence BC048943 (BC048943), mRNA [NM_001127685]	GO:0008150|GO:0003674|GO:0005575	113217595	chr12	113217536	-	FALSE	mm|12qF1	217874	NM_001127685	cDNA sequence BC048943	chr12:113217595-113217536	NM_001127685	Mm.134213
A_51_P330428	19784.3	19941.5	16271.7	0	-0.255107	-0.463379	Detected	Detected	Detected	Eif4ebp1	Mus musculus eukaryotic translation initiation factor 4E binding protein 1 (Eif4ebp1), mRNA [NM_007918]	GO:0031929|GO:0005515|GO:0008286|GO:0017148|GO:0005634|GO:0030371|GO:0006417|GO:0005829|GO:0043234|GO:0045931|GO:0000082|GO:0005737|GO:0031333|GO:0006446|GO:0008190|GO:0045947|GO:0031369	28385946	chr8	28385887	+	FALSE	mm|8qA2	13685	NM_007918	eukaryotic translation initiation factor 4E binding protein 1	chr8:28385887-28385946	NM_007918	Mm.6700
A_55_P2419171	6.25447	5.98387	5.60948	0	-0.330334	-0.33841	Not Detected	Not Detected	Not Detected	C77096	H3035H01-3 NIA Mouse 15K cDNA Clone Set Mus musculus cDNA clone H3035H01 3', mRNA sequence [BG065840]		145695738	chr4	145695679	+	FALSE	mm|4qE1	97131	BG065840	expressed sequence C77096	chr4:145695679-145695738		Mm.441741
A_55_P2124923	6.26226	5.98434	5.60612	0	-0.332017	-0.341074	Not Detected	Not Detected	Not Detected	Gm10436	Mus musculus predicted gene 10436 (Gm10436), mRNA [NM_001105254]	GO:0008150|GO:0003674|GO:0005575	89414373	chr12	89414314	-	FALSE	mm|12qD3	100039315	NM_001105254	predicted gene 10436	chr12:89414373-89414314	NM_001105254	Mm.486082
A_66_P109673	3223.26	3357.61	1745.79	0	-0.20761	-1.06603	Detected	Detected	Detected	Sh2b3	SH2B adaptor protein 3 [Source:MGI Symbol;Acc:MGI:893598] [ENSMUST00000136960]	GO:0035556|GO:0030097|GO:0005515|GO:0042301|GO:0004871|GO:0035162|GO:0032403|GO:0030154|GO:0005829	122265607	chr5	122265548	-	FALSE	mm|5qF	16923	AK156499	SH2B adaptor protein 3	chr5:122265607-122265548		Mm.65493
A_55_P2008896	3138.37	4113.47	3931.03	0	0.123818	0.143502	Detected	Detected	Detected				105709533	chr13	105709474	+	FALSE	mm|13qD1				chr13:105709474-105709533
A_30_P01030312	6.27918	5.98237	5.65203	0	-0.336386	-0.333199	Not Detected	Not Detected	Not Detected		lincRNA:chrX:98989930-98994344 forward strand		98992781	chrX	98992722	+	FALSE	mm|XqD				chrX:98992722-98992781
A_55_P2232410	6.283	5.97905	5.57491	0	-0.338062	-0.353896	Not Detected	Not Detected	Not Detected	AI195470	uc72a10.x1 Sugano mouse liver mlia Mus musculus cDNA clone IMAGE:1431162 3'. [AA985897]		40254441	chr19	40254382	+	FALSE	mm|19qC3	107131	AA985897	expressed sequence AI195470	chr19:40254382-40254441		Mm.482435
A_30_P01027288	6.28566	5.97453	5.56305	0	-0.339764	-0.357579	Not Detected	Not Detected	Not Detected		lincRNA:chr15:12126433-12126745 reverse strand		12126706	chr15	12126647	-	FALSE	mm|15qA1				chr15:12126706-12126647
A_51_P397876	29.3771	35.8439	36.1897	0	0.0205135	0.119501	Detected	Detected	Detected	En2	Mus musculus engrailed 2 (En2), mRNA [NM_010134]	GO:0043565|GO:0006355|GO:0003700|GO:0048666|GO:0045944|GO:0030182|GO:0030901|GO:0007275|GO:0005634|GO:0030902|GO:0003677	28498528	chr5	28498468	+	FALSE	mm|5qB1	13799	NM_010134	engrailed 2	chr5:28498468-28498528	NM_010134	Mm.4298
A_30_P01022060	6.28739	14.5915	8.20359	0	0.948067	0.202404	Not Detected	Not Detected	Not Detected		lincRNA:chr15:73227424-73257474 forward strand		73238391	chr15	73238332	+	FALSE	mm|15qD3				chr15:73238332-73238391
A_55_P2117579	439.835	440.893	217.482	0	-0.263058	-1.19746	Detected	Detected	Detected	Ppih	Mus musculus peptidyl prolyl isomerase H (Ppih), transcript variant 2, mRNA [NM_001110129]	GO:0000413|GO:0006397|GO:0008380|GO:0003755|GO:0005634|GO:0071001|GO:0005737|GO:0016607|GO:0006457|GO:0043021|GO:0005681|GO:0016853|GO:0046540	118979824	chr4	118979765	-	FALSE	mm|4qD2.1	66101	NM_001110129	peptidyl prolyl isomerase H	chr4:118979824-118979765	NM_001110129	Mm.371613
A_51_P156800	2193.6	2370.62	3286.79	0	-0.154561	0.40199	Detected	Detected	Detected	2700078K21Rik	Mus musculus RIKEN cDNA 2700078K21 gene (2700078K21Rik), mRNA [NM_028308]	GO:0008150|GO:0003674|GO:0005737|GO:0005634|GO:0005575|GO:0046872	149195044	chr7	149194985	-	FALSE	mm|7qF5	101513	NM_028308	RIKEN cDNA 2700078K21 gene	chr7:149195044-149194985	NM_028308	Mm.53259
A_30_P01023440	145.203	290.8	131.176	0	0.735436	-0.327953	Detected	Detected	Detected		lincRNA:chr2:128217275-128217972 reverse strand		128217604	chr2	128217545	-	FALSE	mm|2qF1				chr2:128217604-128217545
A_55_P2117741	4290.59	6934.97	3875.47	0	0.426188	-0.328196	Detected	Detected	Detected	Nck2	Mus musculus non-catalytic region of tyrosine kinase adaptor protein 2 (Nck2), mRNA [NM_010879]	GO:0012506|GO:0016310|GO:0030838|GO:0016477|GO:0016301|GO:0042102|GO:0030032|GO:0007015	43627340	chr1	43627281	+	FALSE	mm|1qC1.1	17974	NM_010879	non-catalytic region of tyrosine kinase adaptor protein 2	chr1:43627281-43627340	NM_010879	Mm.389903
A_66_P135885	6.38065	13.7607	14.2796	0	0.842255	0.980795	Not Detected	Not Detected	Not Detected	Olfr671	Mus musculus olfactory receptor 671 (Olfr671), mRNA [NM_001011755]	GO:0007608|GO:0007165|GO:0004984|GO:0007186|GO:0004930|GO:0004872|GO:0016021|GO:0004871	112124026	chr7	112123967	-	FALSE	mm|7qE3	257910	NM_001011755	olfactory receptor 671	chr7:112124026-112123967	NM_001011755	Mm.377296
A_30_P01030160	6.37598	13.6077	11.5911	0	0.827184	0.680909	Not Detected	Not Detected	Not Detected		lincRNA:chr17:15226181-15250333 forward strand						FALSE
A_30_P01021134	6.3711	15.2944	19.1585	0	0.996866	1.40698	Not Detected	Not Detected	Not Detected		lincRNA:chr7:119735208-119822808 forward strand		119822316	chr7	119822257	+	FALSE	mm|7qF1				chr7:119822257-119822316
A_55_P2145706	1853.63	1953.91	1698.47	0	-0.190516	-0.307506	Detected	Detected	Detected	Thoc7	Mus musculus THO complex 7 homolog (Drosophila) (Thoc7), transcript variant 2, mRNA [NM_001013578]	GO:0006397|GO:0008380|GO:0000347|GO:0000346|GO:0003723|GO:0005634|GO:0046784|GO:0003674|GO:0005737|GO:0006406|GO:0006810|GO:0000445|GO:0051028	14785662	chr14	14785603	-	FALSE	mm|14qA1	66231	NM_001013578	THO complex 7 homolog (Drosophila)	chr14:14785662-14785603	NM_001013578	Mm.295875
A_55_P2049949	225.153	330.991	310.023	0	0.289361	0.280081	Detected	Detected	Detected				118953467	chr5	118953408	+	FALSE	mm|5qF				chr5:118953408-118953467
A_51_P327657	6.35019	6.40802	5.92009	0	-0.253447	-0.282572	Not Detected	Not Detected	Not Detected	H28	Mus musculus histocompatibility 28 (H28), mRNA [NM_031367]	GO:0006955|GO:0005737	151422486	chr3	151422427	-	FALSE	mm|3qH3	15061	NM_031367	histocompatibility 28	chr3:151422486-151422427	NM_031367	Mm.219544
A_55_P2354675	6.34118	6.40595	5.91861	0	-0.251865	-0.280883	Not Detected	Not Detected	Not Detected	1700011B04Rik	Mus musculus activated spleen cDNA, RIKEN full-length enriched library, clone:F830004P11 product:unclassifiable, full insert sequence. [AK156032]	GO:0008150|GO:0003674|GO:0005575	35274618	chr13	35274559	+	FALSE	mm|13qA3.3	75644	AK156032	RIKEN cDNA 1700011B04 gene	chr13:35274559-35274618		Mm.32214
A_55_P2045765	384.081	275.92	304.438	0	-0.743683	-0.51665	Detected	Detected	Detected	Gm757	Mus musculus predicted gene 757 (Gm757), mRNA [NM_001033410]	GO:0008150|GO:0003674|GO:0005575|GO:0046872	25090168	chr2	25090109	-	FALSE	mm|2qA3	329360	NM_001033410	predicted gene 757	chr2:25090168-25090109	NM_001033410	Mm.244652
A_55_P2170881	6.32063	6.39834	5.91083	0	-0.248895	-0.278098	Not Detected	Not Detected	Not Detected	Arhgap26	Mus musculus Rho GTPase activating protein 26 (Arhgap26), mRNA [NM_175164]	GO:0017124|GO:0030054|GO:0005575|GO:0005622|GO:0043547|GO:0003674|GO:0007165|GO:0008150|GO:0005737|GO:0046847|GO:0005856|GO:0008093|GO:0005096	39532113	chr18	39532054	+	FALSE	mm|18qB3	71302	NM_175164	Rho GTPase activating protein 26	chr18:39532054-39532113	NM_175164	Mm.329396
A_30_P01021553	6.30903	7.17177	5.90492	0	-0.0816155	-0.276892	Not Detected	Not Detected	Not Detected		lincRNA:chrX:6988942-6998206 reverse strand		6989002	chrX	6988943	-	FALSE	mm|XqA1.1				chrX:6989002-6988943
A_55_P1969560	6.29576	6.38501	5.897	0	-0.246216	-0.27579	Not Detected	Not Detected	Not Detected				77450844	chr15	77450785	-	FALSE	mm|15qE1				chr15:077450844-077450785
A_55_P2035789	6.28397	6.3784	6.1365	0	-0.245006	-0.215651	Not Detected	Not Detected	Not Detected				93924608	chr3	93924549	+	FALSE	mm|3qF2.1				chr3:093924549-093924608
A_30_P01022993	70.307	13.1451	22.5014	0	-2.68567	-1.82504	Not Detected	Detected	Not Detected		lincRNA:chr17:71202950-71229883 forward strand		71224192	chr17	71224133	+	FALSE	mm|17qE1.3				chr17:71224133-71224192
A_30_P01021899	18.7505	25.054	11.913	0	0.151582	-0.835785	Not Detected	Not Detected	Not Detected		lincRNA:chr8:122788975-122789224 reverse strand		122789197	chr8	122789138	-	FALSE	mm|8qE1				chr8:122789197-122789138
A_51_P195506	21297.9	21754.8	6980.29	0	-0.235907	-1.79074	Detected	Detected	Detected	Csf1	Mus musculus colony stimulating factor 1 (macrophage) (Csf1), transcript variant 1, mRNA [NM_007778]	GO:0005515|GO:0048471|GO:0008284|GO:0005886|GO:0008283|GO:0005157|GO:0046579|GO:0005615|GO:0042803|GO:0048873|GO:0030278|GO:0045657|GO:0045860|GO:0042476|GO:0030225|GO:0040018|GO:0030335|GO:0010744|GO:0030316|GO:0045672|GO:0060763|GO:0005576|GO:0045651|GO:0005125|GO:0043235|GO:0010628|GO:0003006|GO:0032270|GO:0032946|GO:0001503|GO:0016020|GO:0016021|GO:0060611|GO:0008083|GO:0042488|GO:0060444|GO:…	107544392	chr3	107544333	-	FALSE	mm|3qF2.3	12977	NM_007778	colony stimulating factor 1 (macrophage)	chr3:107544392-107544333	NM_007778	Mm.795
A_52_P259817	6.22673	6.33642	5.84661	0	-0.241332	-0.272266	Not Detected	Not Detected	Not Detected	Upp2	Mus musculus uridine phosphorylase 2 (Upp2), mRNA [NM_029692]	GO:0005737|GO:0016757|GO:0008152|GO:0045098|GO:0009116|GO:0016763|GO:0003824|GO:0009166|GO:0016740|GO:0004850	58632483	chr2	58632424	+	FALSE	mm|2qC1.1	76654	NM_029692	uridine phosphorylase 2	chr2:58632424-58632483	NM_029692	Mm.200370
A_30_P01017751	69.5273	107.027	144.98	0	0.355798	0.878809	Detected	Detected	Detected		lincRNA:chr4:57372663-57377164 reverse strand		57372729	chr4	57372670	-	FALSE	mm|4qB3				chr4:57372729-57372670
A_30_P01018616	125.482	134.47	97.2141	0	-0.166721	-0.549631	Detected	Detected	Detected		lincRNA:chr4:40202350-40205120 reverse strand		40202415	chr4	40202356	-	FALSE	mm|4qA5				chr4:40202415-40202356
A_55_P2172375	129.645	133.667	150.279	0	-0.222439	0.0316868	Detected	Detected	Detected		predicted gene 14190 [Source:MGI Symbol;Acc:MGI:3651811] [ENSMUST00000105073]		99552046	chr11	99551987	-	FALSE	mm|11qD				chr11:99552046-99551987
A_30_P01022097	6.16175	6.28201	33.4007	0	-0.23864	2.25707	Not Detected	Not Detected	Detected		lincRNA:chr6:35441848-35450830 forward strand		35447903	chr6	35447844	+	FALSE	mm|6qB1				chr6:35447844-35447903
A_55_P2002165	42.8096	58.7824	62.6341	0	0.190926	0.367623	Detected	Detected	Detected	Sumo3	Mus musculus SMT3 suppressor of mif two 3 homolog 3 (yeast) (Sumo3), mRNA [NM_019929]	GO:0005737|GO:0019789|GO:0016925	77081076	chr10	77081017	+	FALSE	mm|10qC1	20610	NM_019929	SMT3 suppressor of mif two 3 homolog 3 (yeast)	chr10:77081017-77081076	NM_019929	Mm.24433
A_30_P01029814	22.1215	11.9799	86.3855	0	-1.15136	1.78395	Not Detected	Not Detected	Detected		lincRNA:chr12:110909258-110913909 forward strand		110913146	chr12	110913087	+	FALSE	mm|12qF1				chr12:110913087-110913146
A_55_P2138071	16971	17264.9	12577.7	0	-0.241753	-0.613589	Detected	Detected	Detected				55177527	chr1	55177468	-	FALSE	mm|1qC1.2				chr1:055177527-055177468
A_51_P126337	5.58553	5.73165	5.5999	0	-0.229269	-0.177682	Not Detected	Not Detected	Not Detected	Fgf12	Mus musculus fibroblast growth factor 12 (Fgf12), transcript variant 1, mRNA [NM_183064]	GO:0008543|GO:0007254|GO:0005634|GO:0005104|GO:0008201|GO:0008083	28160340	chr16	28160281	-	FALSE	mm|16qB2	14167	NM_183064	fibroblast growth factor 12	chr16:28160340-28160281	NM_183064	Mm.7996
A_55_P2165120	116.917	32.601	28.6573	0	-2.10902	-2.2099	Detected	Detected	Detected	Cblb	Mus musculus Casitas B-lineage lymphoma b (Cblb), mRNA [NM_001033238]	GO:0005515|GO:0045732|GO:0019901|GO:0046642|GO:0016874|GO:0005509|GO:0005634|GO:0050860|GO:0046872|GO:0035556|GO:0007165|GO:0042110|GO:0005737|GO:0006955|GO:0002669|GO:0045121|GO:0008270|GO:0004871|GO:0007166	52205566	chr16	52205507	+	FALSE	mm|16qB5	208650	NM_001033238	Casitas B-lineage lymphoma b	chr16:52205507-52205566	NM_001033238	Mm.328206
A_55_P2006255	158.011	82.0489	62.6085	0	-1.21199	-1.51698	Detected	Detected	Detected	Txnip	Mus musculus thioredoxin interacting protein (Txnip), transcript variant 1, mRNA [NM_001009935]	GO:0004857|GO:0005515|GO:0006355|GO:0043065|GO:0005634|GO:0000122|GO:0006606|GO:0043086|GO:0006351|GO:0005758|GO:0005737|GO:0007049|GO:0030216|GO:0042127|GO:0048008|GO:0006979|GO:0031625	96364265	chr3	96364206	+	FALSE	mm|3qF2.1	56338	NM_001009935	thioredoxin interacting protein	chr3:96364206-96364265	NM_001009935	Mm.410189
ERCC-00009_60	6.41419	6.76902	5.78106	0	-0.188845	-0.331323	Not Detected	Not Detected	Not Detected		Unknown						pos
A_55_P2087607	6.01864	62.7929	5.64811	0	3.11657	-0.273061	Detected	Not Detected	Not Detected	Cp	Mus musculus ceruloplasmin (Cp), transcript variant 1, mRNA [NM_001042611]	GO:0005515|GO:0005507|GO:0051087|GO:0005576|GO:0005615|GO:0046872|GO:0004322|GO:0006810|GO:0016491|GO:0046688|GO:0046658|GO:0006825|GO:0055114|GO:0006811	19907570	chr3	19907511	+	FALSE	mm|3qA2	12870	NM_001042611	ceruloplasmin	chr3:19907511-19907570	NM_001042611	Mm.13787
A_30_P01026850	84.6619	27.0433	5.62875	0	-1.91297	-4.09222	Not Detected	Detected	Not Detected		lincRNA:chr3:86827945-86886695 reverse strand		86858740	chr3	86858681	-	FALSE	mm|3qF1				chr3:86858740-86858681
ERCC-00051_60	5.78244	5.92719	5.45237	0	-0.230855	-0.266187	Not Detected	Not Detected	Not Detected		Unknown						pos
A_30_P01020040	31.0631	43.6489	26.3036	0	0.224219	-0.421328	Detected	Detected	Not Detected		lincRNA:chr8:119732348-119749198 reverse strand		119732471	chr8	119732412	-	FALSE	mm|8qE1				chr8:119732471-119732412
A_52_P142208	2332.58	2566.78	4433.93	0	-0.128495	0.745269	Detected	Detected	Detected	Akirin1	Mus musculus akirin 1 (Akirin1), mRNA [NM_023423]	GO:0008150|GO:0003674|GO:0005634	123414037	chr4	123413978	-	FALSE	mm|4qD2.2	68050	NM_023423	akirin 1	chr4:123414037-123413978	NM_023423	Mm.27903
A_51_P124254	7946.07	7455.88	4860.65	0	-0.358389	-0.890483	Detected	Detected	Detected	Col4a1	Mus musculus collagen, type IV, alpha 1 (Col4a1), mRNA [NM_009931]	GO:0005581|GO:0071230|GO:0048407|GO:0007528|GO:0005488|GO:0005587|GO:0005578|GO:0005576|GO:0001525|GO:0005604|GO:0005201	11199068	chr8	11199009	-	FALSE	mm|8qA1.1	12826	NM_009931	collagen, type IV, alpha 1	chr8:11199068-11199009	NM_009931	Mm.738
A_55_P1975445	10150.4	12288.5	11122.5	0	0.00924683	-0.0494537	Detected	Detected	Detected				77692929	chr13	77692870	-	FALSE	mm|13qC1				chr13:077692929-077692870
A_30_P01033257	5.89019	6.01117	5.51047	0	-0.237195	-0.277529	Not Detected	Not Detected	Not Detected		lincRNA:chr13:71021825-71023381 forward strand		71023277	chr13	71023218	+	FALSE	mm|13qC1				chr13:71023218-71023277
A_55_P1971448	23082.8	27654.5	15770.5	0	-0.00583076	-0.730986	Detected	Detected	Detected	Snrpd1	Mus musculus small nuclear ribonucleoprotein D1 (Snrpd1), mRNA [NM_009226]	GO:0008380|GO:0006397|GO:0005737|GO:0030529|GO:0005681|GO:0005654|GO:0005634|GO:0071013|GO:0000387|GO:0005689|GO:0005829	10627917	chr18	10627858	+	FALSE	mm|18qA1	20641	NM_009226	small nuclear ribonucleoprotein D1	chr18:10627858-10627917	NM_009226	Mm.603
A_51_P130095	5.87241	7.16162	5.40867	0	0.0198078	-0.30007	Not Detected	Not Detected	Not Detected	Fcgr2b	Mus musculus Fc receptor, IgG, low affinity IIb (Fcgr2b), transcript variant 1, mRNA [NM_001077189]	GO:0005515|GO:0045576|GO:0001811|GO:0016064|GO:0005886|GO:0002862|GO:0032693|GO:0002865|GO:0050765|GO:0009617|GO:0019886|GO:0050766|GO:0005737|GO:0006955|GO:0019864|GO:0004872|GO:0002638|GO:0005856|GO:0071219|GO:0002924|GO:0030889|GO:0005576|GO:0006952|GO:0006911|GO:0007165|GO:0050777|GO:0016020|GO:0005887|GO:0005057|GO:0016021|GO:0007166|GO:0009897	172891047	chr1	172890988	-	FALSE	mm|1qH3	14130	NM_001077189	Fc receptor, IgG, low affinity IIb	chr1:172891047-172890988	NM_001077189	Mm.425062
A_55_P2022622	21.8584	66.3587	18.0231	0	1.33557	-0.459735	Detected	Not Detected	Not Detected	Gm9265	PREDICTED: Mus musculus predicted pseudogene 9265 (Gm9265), mRNA [XM_003084894]		20147046	chr12	20146988	+	FALSE	mm|12qA1.2	668605	XM_003084894	predicted pseudogene 9265	chr12:20146988-20147046	XM_003084894
A_55_P2123012	44.1394	61.8183	23.391	0	0.219443	-1.0975	Detected	Detected	Not Detected	AA667203	PREDICTED: Mus musculus hypothetical protein LOC100503467 (LOC100503467), mRNA [XM_003085206]		65055776	chr18	65055717	+	FALSE	mm|18qE1	100503467	XM_003085206	expressed sequence AA667203	chr18:65055717-65055776	XM_003085206	Mm.482595
A_52_P501049	317.73	267.822	345.553	0	-0.513052	-0.0602856	Detected	Detected	Detected		cDNA sequence BC002059 [Source:MGI Symbol;Acc:MGI:2384864] [ENSMUST00000071374]		17110216	chr17	17110157	+	FALSE	mm|17qA3.1		XR_105875		chr17:17110157-17110216	XR_105875	Mm.441077
(+)E1A_r60_a22	1326.29	552.932	928.149	0	-1.52875	-0.696362	Detected	Detected	Detected		Unknown						pos
A_55_P2183672	123778	139250	147453	0	-0.0965958	0.0711155	Detected	Detected	Detected	Pebp1	Mus musculus phosphatidylethanolamine binding protein 1 (Pebp1), mRNA [NM_018858]	GO:0004867|GO:0010466|GO:0005741|GO:0005615|GO:0008289|GO:0005739|GO:0043409|GO:0005737|GO:0000166|GO:0000165|GO:0043025|GO:0060409|GO:0043950|GO:0043679|GO:0019717|GO:0019900|GO:0051019|GO:0005791|GO:0005794|GO:0009986|GO:0019901|GO:0005102|GO:0045177|GO:0045840|GO:0005625|GO:0030414|GO:0005524|GO:0008021|GO:0002026|GO:0001505|GO:0001933|GO:0048240	117733222	chr5	117733163	-	FALSE	mm|5qF	23980	NM_018858	phosphatidylethanolamine binding protein 1	chr5:117733222-117733163	NM_018858	Mm.195898
A_66_P129769	114.009	20.9315	49.2861	0	-2.71192	-1.39128	Not Detected	Detected	Detected	Sik2	Mus musculus salt inducible kinase 2 (Sik2), mRNA [NM_178710]	GO:0008286|GO:0000287|GO:0005794|GO:0046626|GO:0005634|GO:0005524|GO:0046872|GO:0007243|GO:0016310|GO:0005737|GO:0004672|GO:0000166|GO:0004674|GO:0016301|GO:0006468|GO:0016740|GO:0016772	50803760	chr9	50743671	-	FALSE	mm|9qA5.3	235344	NM_178710	salt inducible kinase 2	chr9:50803760-50743671	NM_178710	Mm.104932
A_55_P2100830	113.037	62.3612	82.3237	0	-1.1246	-0.63881	Detected	Detected	Detected	Gm505	Mus musculus predicted gene 505 (Gm505), mRNA [NM_001111141]	GO:0008150|GO:0003674|GO:0016607	127427713	chr8	127427654	+	FALSE	mm|8qE2	244666	NM_001111141	predicted gene 505	chr8:127427654-127427713	NM_001111141	Mm.482915
A_30_P01030309	5.7044	12.2959	5.30088	0	0.841503	-0.287234	Not Detected	Not Detected	Not Detected		lincRNA:chr2:79521628-79521871 forward strand		79521751	chr2	79521692	+	FALSE	mm|2qC3				chr2:79521692-79521751
A_30_P01018792	11.6111	5.90295	10.1752	0	-1.24252	-0.371838	Not Detected	Not Detected	Not Detected		lincRNA:chr3:40966969-40976585 reverse strand		40967699	chr3	40967640	-	FALSE	mm|3qB				chr3:40967699-40967640
A_52_P588771	27.4117	41.1598	42.5957	0	0.319919	0.454526	Detected	Not Detected	Detected	Ntn5	Mus musculus netrin 5 (Ntn5), mRNA [NM_001033356]	GO:0008150|GO:0003674|GO:0005576|GO:0005575	52949386	chr7	52947753	+	FALSE	mm|7qB4	243967	NM_001033356	netrin 5	chr7:52947753-52949386	NM_001033356	Mm.291240
A_30_P01030301	11.9535	30.4866	18.5092	0	1.08421	0.449415	Detected	Not Detected	Not Detected		lincRNA:chr7:119735208-119822808 forward strand		119822615	chr7	119822556	+	FALSE	mm|7qF1				chr7:119822556-119822615
A_55_P2008996	50.4092	59.4638	121.633	0	-0.0281992	1.08938	Detected	Detected	Detected	Gm10034	Mus musculus 9 days embryo whole body cDNA, RIKEN full-length enriched library, clone:D030041C22 product:hypothetical protein, full insert sequence. [AK164250]	GO:0008150|GO:0003674|GO:0005575	57397517	chr14	57397458	+	FALSE	mm|14qC3	100125977	AK164250	predicted gene 10034	chr14:57397458-57397517		Mm.472912
A_52_P6451	297.614	334.233	218.627	0	-0.0991154	-0.626359	Detected	Detected	Detected	Sec24a	Mus musculus Sec24 related gene family, member A (S. cerevisiae) (Sec24a), mRNA [NM_175255]	GO:0030127|GO:0005794|GO:0005783|GO:0005575|GO:0015031|GO:0006886|GO:0006888|GO:0003674|GO:0005737|GO:0016020|GO:0006810|GO:0008270|GO:0016192|GO:0016044	51506261	chr11	51506202	-	FALSE	mm|11qB1.3	77371	NM_175255	Sec24 related gene family, member A (S. cerevisiae)	chr11:51506261-51506202	NM_175255	Mm.33878
A_30_P01024162	82.5685	5.697	5.20136	0	-4.12384	-4.17002	Not Detected	Detected	Not Detected		lincRNA:chr9:78373792-78374303 reverse strand		78374189	chr9	78374130	-	FALSE	mm|9qE1				chr9:78374189-78374130
A_55_P2154480	39.3686	49.3802	106.598	0	0.0603619	1.25566	Detected	Detected	Detected	Ctxn2	Mus musculus cortexin 2 (Ctxn2), mRNA [NM_001162934]	GO:0008150|GO:0003674|GO:0016020|GO:0031224|GO:0016021|GO:0005575	124973569	chr2	124973510	+	FALSE	mm|2qF1	381418	NM_001162934	cortexin 2	chr2:124973510-124973569	NM_001162934	Mm.295608
A_55_P2140328	6631.55	8756.12	11385.6	0	0.134421	0.598405	Detected	Detected	Detected				26666947	chr7	26666888	-	FALSE	mm|7qA3				chr7:026666947-026666888
A_55_P2110532	132.853	5.65026	5.15745	0	-4.8219	-4.86843	Not Detected	Detected	Not Detected	4930578E11Rik	Mus musculus adult male testis cDNA, RIKEN full-length enriched library, clone:4930521C24 product:unclassifiable, full insert sequence. [AK132929]	GO:0008150|GO:0003674|GO:0005575	29556487	chr18	29556428	-	FALSE	mm|18qB1	78058	AK132929	RIKEN cDNA 4930578E11 gene	chr18:29556487-29556428		Mm.416952
A_30_P01026277	154.397	206.314	395.667	0	0.151675	1.17626	Detected	Detected	Detected		lincRNA:chr2:35828611-35838083 forward strand		35834147	chr2	35834088	+	FALSE	mm|2qB				chr2:35834088-35834147
A_52_P306236	71.4764	5.62144	5.13038	0	-3.93498	-3.98172	Not Detected	Detected	Not Detected	Epha7	Mus musculus Eph receptor A7 (Epha7), transcript variant 2, mRNA [NM_001122889]	GO:0031290|GO:0043065|GO:0031594|GO:0050919|GO:0005524|GO:0030425|GO:0007165|GO:0016310|GO:0045499|GO:0043525|GO:0046875|GO:0000166|GO:0016020|GO:0016301|GO:0045211|GO:0008152|GO:0043025|GO:0048755|GO:0004872|GO:0006468|GO:0004713|GO:0016021|GO:0004714|GO:0016740	28873629	chr4	28873570	+	FALSE	mm|4qA4	13841	NM_001122889	Eph receptor A7	chr4:28873570-28873629	NM_001122889	Mm.257266
A_30_P01029410	5.54913	7.57179	5.11778	0	0.181848	-0.298134	Not Detected	Not Detected	Not Detected		lincRNA:chr1:42689799-42749799 reverse strand		42705544	chr1	42705485	-	FALSE	mm|1qB				chr1:42705544-42705485
A_55_P2383283	5.53902	7.01499	6.67938	0	0.0742855	0.0886941	Not Detected	Not Detected	Not Detected	2310001H17Rik	Mus musculus adult male bone cDNA, RIKEN full-length enriched library, clone:9830143P17 product:unclassifiable, full insert sequence. [AK036632]	GO:0008150|GO:0003674|GO:0005575	129163525	chr6	129163466	-	FALSE	mm|6qF3	76432	AK036632	RIKEN cDNA 2310001H17 gene	chr6:129163525-129163466		Mm.261738
A_55_P2188624	5.5294	40.5492	69.6281	0	2.60795	3.47309	Detected	Not Detected	Detected	4933409D19Rik	PREDICTED: Mus musculus RIKEN cDNA 4933409D19 gene (4933409D19Rik), partial miscRNA [XR_106096]	GO:0008150|GO:0003674|GO:0005575	138499668	chr1	138499610	-	FALSE	mm|1qE4	71084	XR_106096	RIKEN cDNA 4933409D19 gene	chr1:138499668-138499610	XR_106096	Mm.373897
A_55_P2087518	182.298	211.106	192.784	0	-0.0548611	-0.100708	Detected	Detected	Detected	Exoc8	Mus musculus exocyst complex component 8 (Exoc8), mRNA [NM_198103]	GO:0005737|GO:0000145|GO:0006810|GO:0005634|GO:0042995|GO:0034613|GO:0035091|GO:0015031|GO:0006887|GO:0017160	127419515	chr8	127419456	-	FALSE	mm|8qE2	102058	NM_198103	exocyst complex component 8	chr8:127419515-127419456	NM_198103	Mm.347360
A_55_P1970954	4115.92	5694.94	5545.12	0	0.201941	0.248613	Detected	Detected	Detected	Pknox2	Mus musculus Pbx/knotted 1 homeobox 2 (Pknox2), transcript variant 2, mRNA [NM_001029838]	GO:0043565|GO:0003785|GO:0006355|GO:0005737|GO:0051015|GO:0003700|GO:0006357|GO:0015630|GO:0005634|GO:0015629|GO:0003677	36698629	chr9	36698570	-	FALSE	mm|9qA4	208076	NM_001029838	Pbx/knotted 1 homeobox 2	chr9:36698629-36698570	NM_001029838	Mm.260335
A_52_P329398	24.5844	20.0414	118.745	0	-0.561288	2.09066	Not Detected	Not Detected	Detected	Atp12a	Mus musculus ATPase, H+/K+ transporting, nongastric, alpha polypeptide (Atp12a), mRNA [NM_138652]	GO:0014070|GO:0055075|GO:0008900|GO:0005524|GO:0030001|GO:0016324|GO:0034220|GO:0000166|GO:0016020|GO:0016787|GO:0010038|GO:0006810|GO:0016021|GO:0006811	57006021	chr14	57005794	+	FALSE	mm|14qC3	192113	NM_138652	ATPase, H+/K+ transporting, nongastric, alpha polypeptide	chr14:57005794-57006021	NM_138652	Mm.273271
A_55_P2328787	178.182	187.902	127.858	0	-0.189896	-0.660203	Detected	Detected	Detected	6030451C04Rik	Mus musculus 7 days neonate cerebellum cDNA, RIKEN full-length enriched library, clone:A730040I02 product:unclassifiable, full insert sequence. [AK080477]	GO:0008150|GO:0003674|GO:0005575	104873525	chr4	104873467	+	FALSE	mm|4qC6	77115	AK080477	RIKEN cDNA 6030451C04 gene	chr4:104873467-104873525		Mm.447147
A_66_P120567	24843.5	22841.9	9346.28	0	-0.387712	-1.5918	Detected	Detected	Detected	Anxa1	Mus musculus annexin A1 (Anxa1), mRNA [NM_010730]	GO:0005515|GO:0003727|GO:0070301|GO:0005886|GO:0046632|GO:0031340|GO:0005634|GO:0042995|GO:0005615|GO:0042803|GO:0001533|GO:0005544|GO:0005737|GO:0005543|GO:0003697|GO:0042127|GO:0030674|GO:0050482|GO:0043066|GO:0004859|GO:0043065|GO:0031966|GO:0031394|GO:0005509|GO:0005576|GO:0019834|GO:0002674|GO:0043086|GO:0042383|GO:0043234|GO:0005929|GO:0007165|GO:0007049|GO:0018149|GO:0016020|GO:0005198|GO:…	20449781	chr19	20449722	-	FALSE	mm|19qB	16952	NM_010730	annexin A1	chr19:20449781-20449722	NM_010730	Mm.248360
A_55_P2038640	3390.12	2745.23	2475.57	0	-0.570937	-0.634968	Detected	Detected	Detected	Gcn1l1	Mus musculus GCN1 general control of amino-acid synthesis 1-like 1 (yeast) (Gcn1l1), mRNA [NM_172719]	GO:0005515|GO:0008150|GO:0005575	116072337	chr5	116072278	+	FALSE	mm|5qF	231659	NM_172719	GCN1 general control of amino-acid synthesis 1-like 1 (yeast)	chr5:116072278-116072337	NM_172719	Mm.153014
A_55_P2091831	12.4545	24.8991	42.7079	0	0.732904	1.59645	Not Detected	Not Detected	Detected	Krtap1-4	Mus musculus keratin associated protein 1-4 (Krtap1-4), mRNA [NM_001039502]	GO:0005882|GO:0008150|GO:0003674|GO:0005575	99444922	chr11	99444863	-	FALSE	mm|11qD	629873	NM_001039502	keratin associated protein 1-4	chr11:99444922-99444863	NM_001039502	Mm.423246
A_51_P100298	43.1664	34.0121	19.7394	0	-0.610387	-1.31022	Detected	Detected	Not Detected	Stx3	Mus musculus syntaxin 3 (Stx3), transcript variant A, mRNA [NM_152220]	GO:0005515|GO:0043005|GO:0050544|GO:0005886|GO:0042581|GO:0042582|GO:0031201|GO:0006887|GO:0006886|GO:0031175|GO:0030426|GO:0005484|GO:0016324|GO:0006944|GO:0016020|GO:0005911|GO:0006810|GO:0006836|GO:0001950|GO:0034599|GO:0016021|GO:0016192	11859903	chr19	11857591	-	FALSE	mm|19qA	20908	NM_152220	syntaxin 3	chr19:11859903-11857591	NM_152220	Mm.272264
A_55_P2255399	430.068	387.298	358.62	0	-0.417644	-0.443497	Detected	Detected	Detected	F630048H11Rik	Mus musculus NOD-derived CD11c +ve dendritic cells cDNA, RIKEN full-length enriched library, clone:F630048H11 product:hypothetical protein, full insert sequence. [AK170335]	GO:0008150|GO:0003674|GO:0005575	21405539	chr12	21405480	-	FALSE	mm|12qA1.3	100038492	AK170335	RIKEN cDNA F630048H11 gene	chr12:21405539-21405480		Mm.289630
A_55_P2173952	167.03	156.118	260.245	0	-0.363995	0.458374	Detected	Detected	Detected	Myh6	Mus musculus myosin, heavy polypeptide 6, cardiac muscle, alpha (Myh6), transcript variant 1, mRNA [NM_001164171]	GO:0005515|GO:0005516|GO:0030018|GO:0055010|GO:0006200|GO:0008016|GO:0006941|GO:0005634|GO:0016459|GO:0030899|GO:0030016|GO:0030898|GO:0042803|GO:0007512|GO:0005737|GO:0003774|GO:0000146|GO:0006936|GO:0000166|GO:0043462|GO:0030239|GO:0005859|GO:0008307|GO:0060070|GO:0016887|GO:0055009|GO:0030048|GO:0001725|GO:0030049|GO:0046982|GO:0019901|GO:0045214|GO:0003779|GO:0030509|GO:0007522|GO:0005524|GO:…	55560833	chr14	55560774	-	FALSE	mm|14qC3	17888	NM_001164171	myosin, heavy polypeptide 6, cardiac muscle, alpha	chr14:55560833-55560774	NM_001164171	Mm.290003
A_30_P01021519	30.1467	61.6985	72.3136	0	0.76671	1.08088	Detected	Detected	Detected		lincRNA:chr4:132897264-132910714 forward strand		132908862	chr4	132908803	+	FALSE	mm|4qD2.3				chr4:132908803-132908862
A_51_P113906	6.02714	5.98413	5.5279	0	-0.276856	-0.306132	Not Detected	Not Detected	Not Detected	Gkn2	Mus musculus gastrokine 2 (Gkn2), mRNA [NM_025467]	GO:0008150|GO:0003674|GO:0005794|GO:0005576|GO:0005575	87329344	chr6	87329285	+	FALSE	mm|6qD1	66284	NM_025467	gastrokine 2	chr6:87329285-87329344	NM_025467	Mm.46446
A_55_P2032024	102.864	107.081	103.933	0	-0.20856	-0.166481	Detected	Detected	Detected	Uggt2	Mus musculus UDP-glucose glycoprotein glucosyltransferase 2 (Uggt2), mRNA [NM_001081252]	GO:0003674|GO:0006457|GO:0005575	119434124	chr14	119434065	-	FALSE	mm|14qE4	66435	NM_001081252	UDP-glucose glycoprotein glucosyltransferase 2	chr14:119434124-119434065	NM_001081252	Mm.213406
A_51_P401386	5.4492	5.45459	4.99074	0	-0.265099	-0.30818	Not Detected	Not Detected	Not Detected	Gm10610	PREDICTED: Mus musculus predicted gene 10610 (Gm10610), mRNA [XM_003086608]	GO:0008150|GO:0003674|GO:0005575	90697560	chr7	90697501	-	FALSE	mm|7qD3	100038384	XM_003086608	predicted gene 10610	chr7:90697560-90697501	XM_003086608	Mm.381680
A_51_P116088	4712.1	5563.77	4148.62	0	-0.0268335	-0.36513	Detected	Detected	Detected	Rexo2	Mus musculus REX2, RNA exonuclease 2 homolog (S. cerevisiae) (Rexo2), mRNA [NM_024233]	GO:0005739|GO:0005622|GO:0008408|GO:0006139|GO:0004527|GO:0004518|GO:0016787|GO:0016788|GO:0005634|GO:0003676	48276972	chr9	48276913	-	FALSE	mm|9qA5.3	104444	NM_024233	REX2, RNA exonuclease 2 homolog (S. cerevisiae)	chr9:48276972-48276913	NM_024233	Mm.21911
A_30_P01028923	17.8023	64.6008	4.98548	0	1.59296	-2.01765	Detected	Not Detected	Not Detected		lincRNA:chr16:4867322-4874772 forward strand		4869067	chr16	4869008	+	FALSE	mm|16qA1				chr16:4869008-4869067
A_51_P114634	23.793	31.4003	18.9992	0	0.133713	-0.505989	Detected	Not Detected	Not Detected	Amz1	Mus musculus archaelysin family metallopeptidase 1 (Amz1), mRNA [NM_173405]	GO:0008150|GO:0003674|GO:0016787|GO:0008233|GO:0005575|GO:0046872|GO:0008237	141229224	chr5	141229165	+	FALSE	mm|5qG2	231842	NM_173405	archaelysin family metallopeptidase 1	chr5:141229165-141229224	NM_173405	Mm.397580
A_51_P122238	5140.34	5065.81	3347.53	0	-0.287595	-0.800159	Detected	Detected	Detected	Uchl5	Mus musculus ubiquitin carboxyl-terminal esterase L5 (Uchl5), transcript variant 1, mRNA [NM_019562]	GO:0006511|GO:0016579|GO:0004843|GO:0004866|GO:0005634|GO:0005829|GO:0005622|GO:0005737|GO:0008242|GO:0006355|GO:0000502|GO:0006310|GO:0006351|GO:0006974|GO:0048853|GO:0010951|GO:0031011|GO:0006281|GO:0016787|GO:0021670|GO:0061136|GO:0070628|GO:0008233|GO:0030901|GO:0004221|GO:0008234	145653903	chr1	145653844	+	FALSE	mm|1qF	56207	NM_019562	ubiquitin carboxyl-terminal esterase L5	chr1:145653844-145653903	NM_019562	Mm.261004
A_51_P114616	6.70591	8.28086	6.61956	0	0.0378222	-0.200089	Not Detected	Not Detected	Not Detected	Batf	Mus musculus basic leucine zipper transcription factor, ATF-like (Batf), mRNA [NM_016767]	GO:0043565|GO:0006355|GO:0003700|GO:0046983|GO:0005634|GO:0003677|GO:0006351	87049929	chr12	87049872	+	FALSE	mm|12qD2	53314	NM_016767	basic leucine zipper transcription factor, ATF-like	chr12:87049872-87049929	NM_016767	Mm.6672
A_52_P120122	5.4472	5.43263	4.98226	0	-0.27039	-0.310106	Not Detected	Not Detected	Not Detected	Cdh29	Mus musculus cadherin-like 29 (Cdh29), mRNA [NM_177090]	GO:0008150|GO:0003674|GO:0005575	107897205	chr9	107897146	+	FALSE	mm|9qF2	320169	NM_177090	cadherin-like 29	chr9:107897146-107897205	NM_177090	Mm.277125
A_51_P474658	15.0919	69.0484	4.9831	0	1.92731	-1.78005	Detected	Not Detected	Not Detected	Esr1	Mus musculus estrogen receptor 1 (alpha) (Esr1), mRNA [NM_007956]	GO:0005515|GO:0043627|GO:0003700|GO:0008013|GO:0060750|GO:0003707|GO:0032403|GO:0002064|GO:0070374|GO:0004879|GO:0043526|GO:0005496|GO:0032355|GO:0045885|GO:0045742|GO:0071391|GO:0060687|GO:0001547|GO:0043234|GO:0045839|GO:0048386|GO:0044429|GO:0016049|GO:0008270|GO:0019899|GO:0008134|GO:0043005|GO:0060065|GO:0048471|GO:0005886|GO:0060068|GO:0042562|GO:0030284|GO:0005634|GO:0048146|GO:0046872|GO:…	5345105	chr10	5345046	-	FALSE	mm|10qA1	13982	NM_007956	estrogen receptor 1 (alpha)	chr10:5345105-5345046	NM_007956	Mm.9213
A_55_P2185676	83.5968	110.543	31.7728	0	0.136562	-1.57705	Detected	Detected	Detected	Ssty1	Mus musculus spermiogenesis specific transcript on the Y 1 (Ssty1), mRNA [NM_009220]	GO:0007276	9328938	chrY_random	9328879	-	FALSE		20611	NM_009220	spermiogenesis specific transcript on the Y 1	chrY_random:9328938-9328879	NM_009220	Mm.347498
A_30_P01024186	5.45355	14.4694	19.7553	0	1.14121	1.67558	Not Detected	Not Detected	Not Detected		lincRNA:chr15:82769917-82770296 reverse strand		82770022	chr15	82769963	-	FALSE	mm|15qE1				chr15:82770022-82769963
A_30_P01017954	5.45671	5.42903	4.98861	0	-0.273862	-0.310784	Not Detected	Not Detected	Not Detected		lincRNA:chr16:3872469-3877048 forward strand		3876802	chr16	3876743	+	FALSE	mm|16qA1				chr16:3876743-3876802
A_66_P115757	1377.94	1438.68	1037.68	0	-0.204294	-0.590546	Detected	Detected	Detected	Mthfd2l	Mus musculus methylenetetrahydrofolate dehydrogenase (NADP+ dependent) 2-like (Mthfd2l), mRNA [NM_026788]	GO:0008150|GO:0003674|GO:0005575	91450304	chr5	91450245	+	FALSE	mm|5qE1	665563	NM_026788	methylenetetrahydrofolate dehydrogenase (NADP+ dependent) 2-like	chr5:91450245-91450304	NM_026788	Mm.153030
A_55_P2094324	5.46469	22.4061	4.99524	0	1.76916	-0.310977	Not Detected	Not Detected	Not Detected	Olfr486	Mus musculus olfactory receptor 486 (Olfr486), mRNA [NM_146496]	GO:0007608|GO:0007165|GO:0004984|GO:0016020|GO:0007186|GO:0005886|GO:0004930|GO:0004872|GO:0016021|GO:0004871|GO:0050896	115315588	chr7	115315529	-	FALSE	mm|7qE3	258489	NM_146496	olfactory receptor 486	chr7:115315588-115315529	NM_146496	Mm.377531
A_30_P01020068	5.46972	85.2992	5.20998	0	3.69647	-0.251579	Detected	Not Detected	Not Detected		lincRNA:chr5:14921737-14978834 forward strand		14937884	chr5	14937825	+	FALSE	mm|5qA1				chr5:14937825-14937884
A_52_P266320	155.418	187.263	126.136	0	0.00238991	-0.482568	Detected	Detected	Detected	Akap17b	Mus musculus A kinase (PRKA) anchor protein 17B (Akap17b), mRNA [NM_001081956]	GO:0008380|GO:0006397|GO:0008150|GO:0003674|GO:0000166|GO:0003723|GO:0005681|GO:0005634|GO:0005575|GO:0003676	34148651	chrX	34148592	-	FALSE	mm|XqA3.3	338351	NM_001081956	A kinase (PRKA) anchor protein 17B	chrX:34148651-34148592	NM_001081956	Mm.116704
A_55_P2001753	67.0809	5.43673	5.00982	0	-3.89162	-3.92446	Not Detected	Detected	Not Detected		P95335_MYXXA (P95335) Serine-threonine protein kinase (Fragment), partial (6%) [TC1699856]		87226011	chr8	87225952	+	FALSE	mm|8qC3				chr8:087225952-087226011
A_30_P01026173	8.93817	13.9589	5.01569	0	0.376607	-1.01492	Not Detected	Not Detected	Not Detected		lincRNA:chr16:9129538-9137898 forward strand		9137640	chr16	9137581	+	FALSE	mm|16qA1				chr16:9137581-9137640
A_55_P2136606	15.9815	129.819	15.9137	0	2.7555	-0.187527	Detected	Not Detected	Not Detected	Crnn	Mus musculus cornulin (Crnn), mRNA [NM_001081200]	GO:0003674|GO:0016337|GO:0016020|GO:0009408	92953393	chr3	92953334	+	FALSE	mm|3qF2.1	381457	NM_001081200	cornulin	chr3:92953334-92953393	NM_001081200	Mm.458570
A_55_P2065074	5.501	50.6944	5.02897	0	2.93753	-0.310822	Detected	Not Detected	Not Detected		histone deacetylase 9 [Source:MGI Symbol;Acc:MGI:1931221] [ENSMUST00000085463]		34792143	chr12	34792084	-	FALSE	mm|12qA3		XM_003084896		chr12:34792143-34792084	XM_003084896	Mm.483009
A_30_P01029687	5.50829	15.6585	5.03659	0	1.24074	-0.310549	Not Detected	Not Detected	Not Detected		lincRNA:chrX:102222494-102267068 forward strand		102265253	chrX	102265194	+	FALSE	mm|XqD				chrX:102265194-102265253
A_51_P125691	2351.6	2545.3	1086.52	0	-0.152332	-1.29531	Detected	Detected	Detected	Cdca4	Mus musculus cell division cycle associated 4 (Cdca4), mRNA [NM_028023]	GO:0008150|GO:0003674|GO:0005634	114059030	chr12	114058971	-	FALSE	mm|12qF1	71963	NM_028023	cell division cycle associated 4	chr12:114059030-114058971	NM_028023	Mm.313185
A_52_P643087	5.52592	5.46355	5.05313	0	-0.2829	-0.310429	Not Detected	Not Detected	Not Detected	Olfr315	Mus musculus olfactory receptor 315 (Olfr315), mRNA [NM_146538]	GO:0007608|GO:0007165|GO:0004984|GO:0007186|GO:0004930|GO:0004872|GO:0016021|GO:0004871	58592258	chr11	58592199	+	FALSE	mm|11qB1.3	258531	NM_146538	olfactory receptor 315	chr11:58592199-58592258	NM_146538	Mm.172578
A_51_P117236	134.595	165.49	184.263	0	0.03159	0.271748	Detected	Detected	Detected	Zfp354a	Mus musculus zinc finger protein 354A (Zfp354a), mRNA [NM_009329]	GO:0003700|GO:0007576|GO:0005730|GO:0005634|GO:0000122|GO:0046872|GO:0006351	50884648	chr11	50884589	+	FALSE	mm|11qB1.3	21408	NM_009329	zinc finger protein 354A	chr11:50884589-50884648	NM_009329	Mm.4792
A_51_P519251	5278.45	5205.92	4586.58	0	-0.286485	-0.384085	Detected	Detected	Detected	Nupr1	Mus musculus nuclear protein 1 (Nupr1), mRNA [NM_019738]	GO:0042771|GO:0003674|GO:0002526|GO:0043065|GO:0048147|GO:0016049|GO:0009636|GO:0005634	133767037	chr7	133766978	-	FALSE	mm|7qF3	56312	NM_019738	nuclear protein 1	chr7:133767037-133766978	NM_019738	Mm.18742
A_52_P476431	1018.06	979.983	444.064	0	-0.321515	-1.37837	Detected	Detected	Detected	Evc	Mus musculus Ellis van Creveld gene homolog (human) (Evc), mRNA [NM_021292]		37690618	chr5	37690559	-	FALSE	mm|5qB3	59056	NM_021292	Ellis van Creveld gene homolog (human)	chr5:37690618-37690559	NM_021292	Mm.479678
A_55_P2047168	21.6167	18.8971	6.61724	0	-0.460512	-1.88924	Not Detected	Not Detected	Not Detected	Notch1	Mus musculus Notch gene homolog 1 (Drosophila) (Notch1), mRNA [NM_008714]	GO:0010468|GO:0046533|GO:0007386|GO:0003700|GO:0003180|GO:0042640|GO:0048708|GO:0007409|GO:0007283|GO:0009790|GO:0007221|GO:0045662|GO:0030154|GO:0031069|GO:0007507|GO:0045618|GO:0007219|GO:0042127|GO:0060548|GO:0050679|GO:0050678|GO:0005794|GO:0001708|GO:0045687|GO:0014807|GO:0001701|GO:0031490|GO:0001889|GO:0045165|GO:0008544|GO:0010001|GO:0045596|GO:0045893|GO:0045603|GO:0048103|GO:0007368|GO:…	26314689	chr2	26314630	-	FALSE	mm|2qA3	18128	NM_008714	Notch gene homolog 1 (Drosophila)	chr2:26314689-26314630	NM_008714	Mm.290610
A_55_P2064180	64.0956	5.49899	5.10282	0	-3.80951	-3.83225	Not Detected	Detected	Not Detected	Gm7167	Mus musculus adult male testis cDNA, RIKEN full-length enriched library, clone:4932416G21 product:unclassifiable, full insert sequence. [AK030033]		90958960	chr15	90958901	-	FALSE	mm|15qE3	635871	AK030033	predicted gene 7167	chr15:90958960-90958901		Mm.390787
A_55_P2031966	169.691	276.804	178.41	0	0.439434	-0.109102	Detected	Detected	Detected	Fbxo39	Mus musculus F-box protein 39 (Fbxo39), mRNA [NM_001099688]	GO:0008150|GO:0003674|GO:0005575	72132918	chr11	72132859	+	FALSE	mm|11qB4	628100	NM_001099688	F-box protein 39	chr11:72132859-72132918	NM_001099688	Mm.390365
A_51_P476960	5.60049	10.3323	15.3351	0	0.617011	1.27182	Not Detected	Not Detected	Not Detected	Csmd3	Mus musculus CUB and Sushi multiple domains 3 (Csmd3), mRNA [NM_001081391]	GO:0008150|GO:0003674|GO:0016020|GO:0005886|GO:0016021|GO:0005575	47781534	chr15	47781475	-	FALSE	mm|15qB3.3	239420	NM_001081391	CUB and Sushi multiple domains 3	chr15:47781534-47781475	NM_001081391	Mm.309363
ERCC-00148_99	52.8221	74.568	55.3616	0	0.23089	-0.113646	Detected	Detected	Detected		Unknown						pos
A_55_P2037643	5.62542	5.53481	5.15003	0	-0.289951	-0.308768	Not Detected	Not Detected	Not Detected				130322888	chr6	130322829	-	FALSE	mm|6qF3				chr6:130322888-130322829
A_55_P1955701	5.63812	99.9588	64.8898	0	3.88152	3.34331	Detected	Not Detected	Detected	Gm6146	Mus musculus 0 day neonate eyeball cDNA, RIKEN full-length enriched library, clone:E130319M01 product:unclassifiable, full insert sequence. [AK053902]	GO:0008150|GO:0003674|GO:0005575	5577653	chr3	5577594	+	FALSE	mm|3qA1	620382	AK053902	predicted gene 6146	chr3:5577594-5577653		Mm.132336
A_66_P135165	8.88838	36.724	30.3782	0	1.78021	1.59165	Detected	Not Detected	Detected	Nfib	Mus musculus nuclear factor I/B (Nfib), transcript variant 1, mRNA [NM_001113209]	GO:0021960|GO:0006355|GO:0008285|GO:0003700|GO:0006366|GO:0030324|GO:0001106|GO:0000981|GO:0071679|GO:0005730|GO:0005634|GO:0000122|GO:0003677|GO:0006351|GO:0043392|GO:0005622|GO:0006260|GO:0003690|GO:0045944|GO:0010001|GO:0030900|GO:0030902	81938297	chr4	81938238	-	FALSE	mm|4qC3	18028	NM_001113209	nuclear factor I/B	chr4:81938297-81938238	NM_001113209	Mm.317947
A_55_P2129691	3697	3121.88	3622.04	0	-0.510468	-0.210946	Detected	Detected	Detected	AB124611	Mus musculus cDNA sequence AB124611 (AB124611), transcript variant 1, mRNA [NM_001198794]	GO:0008150|GO:0003674|GO:0016020|GO:0016021|GO:0005575	21349770	chr9	21349711	+	FALSE	mm|9qA3	382062	NM_001198794	cDNA sequence AB124611	chr9:21349711-21349770	NM_001198794	Mm.325205
A_51_P112734	9.22095	11.321	53.1433	0	0.0294929	2.34551	Not Detected	Not Detected	Detected	Slc7a8	Mus musculus solute carrier family 7 (cationic amino acid transporter, y+ system), member 8 (Slc7a8), mRNA [NM_016972]	GO:0019534|GO:0005886|GO:0015695|GO:0006865|GO:0005275|GO:0055085|GO:0003333|GO:0015101|GO:0005737|GO:0015171|GO:0016020|GO:0006810|GO:0016021|GO:0015179|GO:0015807	55341196	chr14	55341137	-	FALSE	mm|14qC3	50934	NM_016972	solute carrier family 7 (cationic amino acid transporter, y+ system), member 8	chr14:55341196-55341137	NM_016972	Mm.276831
A_55_P2025203	5.69477	5.58886	5.21729	0	-0.293609	-0.307728	Not Detected	Not Detected	Not Detected	Hrasls5	Mus musculus adult male testis cDNA, RIKEN full-length enriched library, clone:1700055A14 product:similar to H-REV107-LIKE PROTEIN 5 [Mus musculus], full insert sequence. [AK006790]	GO:0016740|GO:0008415	7713984	chr19	7713925	+	FALSE	mm|19qA	66727	AK006790	HRAS-like suppressor family, member 5	chr19:7713925-7713984		Mm.116803
A_30_P01027714	34.5562	76.6	48.9496	0	0.881877	0.320963	Detected	Detected	Detected		lincRNA:chr12:81217572-81233910 reverse strand		81218297	chr12	81218238	-	FALSE	mm|12qC3				chr12:81218297-81218238
A_55_P2017964	5.72505	50.7933	18.1027	0	2.88275	1.47945	Detected	Not Detected	Not Detected	Unc13a	Mus musculus unc-13 homolog A (C. elegans) (Unc13a), mRNA [NM_001029873]	GO:0005515|GO:0016081|GO:0030054|GO:0005886|GO:0045202|GO:0006887|GO:0007269|GO:0042803|GO:0046872|GO:0035556|GO:0005737|GO:0000149|GO:0017075|GO:0019717|GO:0046982|GO:0019904|GO:0035249|GO:0060076|GO:0050435|GO:0019992|GO:0042734|GO:0043234|GO:0047485|GO:0016020|GO:0016188|GO:0048172	74154475	chr8	74154416	-	FALSE	mm|8qB3.3	382018	NM_001029873	unc-13 homolog A (C. elegans)	chr8:74154475-74154416	NM_001029873	Mm.334606
A_30_P01030671	69.8422	16.7	12.0652	0	-2.33078	-2.71464	Not Detected	Detected	Not Detected		lincRNA:chr4:101010948-101032148 forward strand		101019626	chr4	101019567	+	FALSE	mm|4qC6				chr4:101019567-101019626
A_30_P01020443	91.7684	64.2621	41.2867	0	-0.780556	-1.33371	Detected	Detected	Detected		lincRNA:chr18:84757475-84757969 reverse strand		84757554	chr18	84757495	-	FALSE	mm|18qE4				chr18:84757554-84757495
ERCC-00081_60	6.40383	6.90343	5.8687	0	-0.158147	-0.307285	Not Detected	Not Detected	Not Detected		Unknown						pos
A_30_P01018957	32.9559	50.5934	69.0588	0	0.351888	0.885898	Detected	Detected	Detected		lincRNA:chr10:81680941-81704964 reverse strand		81685965	chr10	81685906	-	FALSE	mm|10qC1				chr10:81685965-81685906
A_55_P2045777	22.6989	56.8759	15.4695	0	1.05867	-0.734588	Detected	Not Detected	Not Detected				134315954	chr5	134315895	-	FALSE	mm|5qG2				chr5:134315954-134315895
A_55_P2059860	6.17238	73.8919	5.33653	0	3.31499	-0.391316	Detected	Not Detected	Not Detected	Igsf1	Mus musculus immunoglobulin superfamily, member 1 (Igsf1), transcript variant 3, mRNA [NM_183335]	GO:0007165|GO:0006355|GO:0048186|GO:0016020|GO:0048187|GO:0005576|GO:0004872|GO:0016021|GO:0015026	47139585	chrX	47139526	-	FALSE	mm|XqA5	209268	NM_183335	immunoglobulin superfamily, member 1	chrX:47139585-47139526	NM_183335	Mm.110505
A_55_P1953003	5.83794	8.73982	7.61283	0	0.315619	0.201583	Not Detected	Not Detected	Not Detected	Atp6v0a4	Mus musculus ATPase, H+ transporting, lysosomal V0 subunit A4 (Atp6v0a4), mRNA [NM_080467]	GO:0007588|GO:0033177|GO:0005886|GO:0006200|GO:0007605|GO:0015078|GO:0045177|GO:0031526|GO:0006885|GO:0005903|GO:0033572|GO:0016324|GO:0016020|GO:0001503|GO:0008553|GO:0015991|GO:0006810|GO:0051117|GO:0016021|GO:0016471|GO:0010008|GO:0015992|GO:0005768|GO:0006811	37998549	chr6	37998490	-	FALSE	mm|6qB1	140494	NM_080467	ATPase, H+ transporting, lysosomal V0 subunit A4	chr6:37998549-37998490	NM_080467	Mm.462308
A_51_P126365	6.46067	5.95328	6.64538	0	-0.384525	-0.140724	Not Detected	Not Detected	Not Detected	Gzmn	Mus musculus granzyme N (Gzmn), mRNA [NM_153052]	GO:0008150|GO:0003674|GO:0016787|GO:0008152|GO:0008236|GO:0008233|GO:0005575	56784854	chr14	56784795	-	FALSE	mm|14qC3	245839	NM_153052	granzyme N	chr14:56784854-56784795	NM_153052	Mm.207063
A_55_P1955532	5.87181	7.67733	10.1609	0	0.120272	0.609765	Not Detected	Not Detected	Not Detected	Trfr2	Mus musculus transferrin receptor 2 (Trfr2), mRNA [NM_015799]	GO:0006879|GO:0007165|GO:0005737|GO:0016020|GO:0005886|GO:0004998|GO:0006508|GO:0008233|GO:0004872|GO:0016021	138028705	chr5	138028646	+	FALSE	mm|5qG2	50765	NM_015799	transferrin receptor 2	chr5:138028646-138028705	NM_015799	Mm.21757
A_55_P2070786	43.104	32.8371	50.5544	0	-0.659017	0.0486264	Detected	Detected	Detected	Mrps14	mitochondrial ribosomal protein S14 [Source:MGI Symbol;Acc:MGI:1928141] [ENSMUST00000097193]	GO:0005739|GO:0005622|GO:0008150|GO:0003735|GO:0030529|GO:0005840|GO:0006412|GO:0005763	162125675	chr1	162125616	+	FALSE	mm|1qH2.1	64659		mitochondrial ribosomal protein S14	chr1:162125616-162125675
A_55_P2027412	2727.93	2984.36	3534.72	0	-0.136911	0.192397	Detected	Detected	Detected				107910158	chr7	107910099	+	FALSE	mm|7qE3				chr7:107910099-107910158
A_51_P117087	5.85502	6.92493	5.61959	0	-0.0243983	-0.2406	Not Detected	Not Detected	Not Detected	Kcnip1	Mus musculus Kv channel-interacting protein 1 (Kcnip1), transcript variant B, mRNA [NM_027398]	GO:0005244|GO:0046982|GO:0005886|GO:0005509|GO:0005267|GO:0015459|GO:0030425|GO:0047485|GO:0016020|GO:0006810|GO:0043025|GO:0045760|GO:0034765|GO:0005216|GO:0006813|GO:0071805|GO:0006811	33530570	chr11	33530511	-	FALSE	mm|11qA4	70357	NM_027398	Kv channel-interacting protein 1	chr11:33530570-33530511	NM_027398	Mm.252514
A_51_P144770	12090.2	13443.2	8375.86	0	-0.113481	-0.710918	Detected	Detected	Detected	2410002F23Rik	Mus musculus RIKEN cDNA 2410002F23 gene, mRNA (cDNA clone MGC:27669 IMAGE:4910895), complete cds. [BC016099]	GO:0008150|GO:0003674|GO:0005575	138239543	chr3	138239484	-	FALSE	mm|3qH1	668661	BC016099	RIKEN cDNA 2410002F23 gene	chr3:138239543-138239484		Mm.274492
A_51_P120589	6.03618	6.35582	5.86088	0	-0.192083	-0.223909	Not Detected	Not Detected	Not Detected	Olfr181	Mus musculus olfactory receptor 181 (Olfr181), mRNA [NM_146999]	GO:0007608|GO:0007165|GO:0004984|GO:0007186|GO:0004930|GO:0004872|GO:0016021|GO:0004871	58925776	chr16	58925717	-	FALSE	mm|16qC1.2	259001	NM_146999	olfactory receptor 181	chr16:58925776-58925717	NM_146999	Mm.223388
A_55_P2404808	5.97487	5.81021	5.47049	0	-0.306843	-0.308628	Not Detected	Not Detected	Not Detected	2210406H18Rik	Mus musculus adult male stomach cDNA, RIKEN full-length enriched library, clone:2210406H18 product:unclassifiable, full insert sequence. [AK008836]	GO:0008150|GO:0003674|GO:0005575	128206425	chr7	128206366	-	FALSE	mm|7qF2	70133	AK008836	RIKEN cDNA 2210406H18 gene	chr7:128206425-128206366		Mm.403315
A_30_P01020409	5.99211	5.82434	7.12382	0	-0.307494	0.0681973	Not Detected	Not Detected	Not Detected		lincRNA:chr10:9322308-9332183 forward strand		9329189	chr10	9329130	+	FALSE	mm|10qA1				chr10:9329130-9329189
A_30_P01025161	6.00899	5.83627	12.2091	0	-0.3086	0.841379	Not Detected	Not Detected	Not Detected		lincRNA:chr4:8865575-8899400 forward strand		8867042	chr4	8866983	+	FALSE	mm|4qA1				chr4:8866983-8867042
A_52_P114282	757.6	1087.91	1876.51	0	0.255526	1.12715	Detected	Detected	Detected	Armcx5	Mus musculus armadillo repeat containing, X-linked 5 (Armcx5), mRNA [NM_001009575]	GO:0008150|GO:0003674|GO:0005488|GO:0005575	132281703	chrX	132281644	+	FALSE	mm|XqF1	494468	NM_001009575	armadillo repeat containing, X-linked 5	chrX:132281644-132281703	NM_001009575	Mm.271980
A_55_P1978018	6.04276	5.86188	5.52306	0	-0.310369	-0.31113	Not Detected	Not Detected	Not Detected	Gm5458	Mus musculus predicted gene 5458 (Gm5458), mRNA [NM_001024706]	GO:0008150|GO:0003674|GO:0005575	20413417	chr14	20413360	-	FALSE	mm|14qA3	432825	NM_001024706	predicted gene 5458	chr14:20413417-20413360	NM_001024706	Mm.443243
A_30_P01031829	16.4203	12.3512	22.669	0	-0.677362	0.283847	Not Detected	Not Detected	Not Detected		lincRNA:chr4:44181997-44249172 reverse strand		44197545	chr4	44197486	-	FALSE	mm|4qB1				chr4:44197545-44197486
A_55_P2045824	15.2462	29.8429	20.1258	0	0.70241	0.219204	Detected	Not Detected	Not Detected	Speer3	Mus musculus spermatogenesis associated glutamate (E)-rich protein 3 (Speer3), mRNA [NM_027650]	GO:0008150|GO:0003674|GO:0005575	13796486	chr5	13796427	+	FALSE	mm|5qA1	71026	NM_027650	spermatogenesis associated glutamate (E)-rich protein 3	chr5:13796427-13796486	NM_027650	Mm.158536
A_30_P01020248	93.9603	95.5889	92.8825	0	-0.241733	-0.198035	Detected	Detected	Detected		lincRNA:chr5:106982442-107045717 reverse strand		107039469	chr5	107039410	-	FALSE	mm|5qE5				chr5:107039469-107039410
A_52_P66520	6.10728	5.9082	5.56851	0	-0.314336	-0.31463	Not Detected	Not Detected	Not Detected	Clec12a	Mus musculus C-type lectin domain family 12, member a (Clec12a), mRNA [NM_177686]	GO:0016020|GO:0009986|GO:0005886|GO:0005488|GO:0019903|GO:0050776|GO:0005529|GO:0004872|GO:0016021	129314939	chr6	129314880	+	FALSE	mm|6qF3	232413	NM_177686	C-type lectin domain family 12, member a	chr6:129314880-129314939	NM_177686	Mm.90241
A_55_P2081273	6.12272	5.91914	5.57739	0	-0.315312	-0.315974	Not Detected	Not Detected	Not Detected	Gabbr2	Mus musculus gamma-aminobutyric acid (GABA) B receptor, 2 (Gabbr2), mRNA [NM_001081141]	GO:0005515|GO:0043005|GO:0030054|GO:0005886|GO:0004930|GO:0004965|GO:0045202|GO:0007214|GO:0007165|GO:0005737|GO:0007186|GO:0016020|GO:0045211|GO:0004872|GO:0004871|GO:0016021	46677433	chr4	46677374	-	FALSE	mm|4qB1	242425	NM_001081141	gamma-aminobutyric acid (GABA) B receptor, 2	chr4:46677433-46677374	NM_001081141	Mm.101909
A_52_P365011	317.042	298.35	298.965	0	-0.354193	-0.266085	Detected	Detected	Detected	Fes	Mus musculus feline sarcoma oncogene (Fes), mRNA [NM_010194]	GO:0016310|GO:0004672|GO:0000166|GO:0016301|GO:0018108|GO:0004713|GO:0005524|GO:0004715|GO:0016740|GO:0016772|GO:0005829	87523469	chr7	87522943	-	FALSE	mm|7qD3	14159	NM_010194	feline sarcoma oncogene	chr7:87523469-87522943	NM_010194	Mm.48757
A_52_P580582	28.3426	28.6159	25.291	0	-0.25268	-0.345741	Detected	Not Detected	Not Detected	Nppa	Mus musculus natriuretic peptide type A (Nppa), mRNA [NM_008725]	GO:0048471|GO:0030308|GO:0005737|GO:0050880|GO:0005179|GO:0006182|GO:0008217|GO:0005102|GO:0005634|GO:0051428|GO:0007168|GO:0042629	147376083	chr4	147376024	+	FALSE	mm|4qE2	230899	NM_008725	natriuretic peptide type A	chr4:147376024-147376083	NM_008725	Mm.482123
A_55_P2117033	715.726	782.252	1022.64	0	-0.138298	0.333427	Detected	Detected	Detected	Mtmr3	Mus musculus myotubularin related protein 3 (Mtmr3), mRNA [NM_028860]	GO:0005624|GO:0005634|GO:0046872|GO:0035335|GO:0016791|GO:0005737|GO:0006470|GO:0016787|GO:0004438|GO:0016311|GO:0046856|GO:0004721|GO:0004722|GO:0004725	4382644	chr11	4382585	-	FALSE	mm|11qA1	74302	NM_028860	myotubularin related protein 3	chr11:4382644-4382585	NM_028860	Mm.425669
3xSLv1	5.79411	5.91413	5.39572	0	-0.236947	-0.284163	Not Detected	Not Detected	Not Detected		Unknown						neg
A_55_P1975456	888.657	1055.98	730.633	0	-0.0176468	-0.463871	Detected	Detected	Detected	Nfyb	Mus musculus nuclear transcription factor-Y beta (Nfyb), mRNA [NM_010914]	GO:0043565|GO:0005622|GO:0005667|GO:0006355|GO:0016602|GO:0003700|GO:0070491|GO:0005634|GO:0045893|GO:0003677|GO:0006351	82212091	chr10	82212032	-	FALSE	mm|10qC1	18045	NM_010914	nuclear transcription factor-Y beta	chr10:82212091-82212032	NM_010914	Mm.245998
A_55_P2109342	4455.59	4107.49	3402.53	0	-0.383887	-0.570399	Detected	Detected	Detected	Rnps1	Mus musculus ribonucleic acid binding protein S1 (Rnps1), transcript variant 1, mRNA [NM_009070]	GO:0008380|GO:0006397|GO:0005737|GO:0000184|GO:0000166|GO:0003723|GO:0005634|GO:0003730|GO:0003676	24562293	chr17	24562234	+	FALSE	mm|17qA3.3	19826	NM_009070	ribonucleic acid binding protein S1	chr17:24562234-24562293	NM_009070	Mm.1951
A_30_P01031351	232.45	301.21	260.026	0	0.107322	-0.0196557	Detected	Detected	Detected		lincRNA:chr15:102947390-102971082 reverse strand		102966288	chr15	102966229	-	FALSE	mm|15qF3				chr15:102966288-102966229
A_55_P2408330	308.03	416.321	410.492	0	0.168098	0.232891	Detected	Detected	Detected	Rbm33	Mus musculus RNA binding motif protein 33 (Rbm33), mRNA [NM_028234]	GO:0008150|GO:0003674|GO:0000166|GO:0005575|GO:0003676	28745312	chr5	28745253	+	FALSE	mm|5qB1	381626	NM_028234	RNA binding motif protein 33	chr5:28745253-28745312	NM_028234	Mm.304075
A_55_P2134427	1802.43	2171.27	1959.46	0	0.00206852	-0.0608788	Detected	Detected	Detected				97147069	chr13	97147010	+	FALSE	mm|13qD1				chr13:097147010-097147069
A_55_P2062324	6.24965	97.115	5.62241	0	3.69132	-0.333978	Detected	Not Detected	Not Detected				36386739	chrY_random	36386680	+	FALSE					chrY_random:036386680-036386739
A_52_P431294	6.2588	34.566	5.62057	0	2.19887	-0.33656	Detected	Not Detected	Not Detected	Gm4894	Mus musculus predicted gene 4894 (Gm4894), mRNA [NM_177701]	GO:0008150|GO:0003674|GO:0005575	49088696	chr9	49088637	+	FALSE	mm|9qA5.3	235327	NM_177701	predicted gene 4894	chr9:49088637-49088696	NM_177701	Mm.246604
A_55_P2130104	6.26702	5.99658	20.309	0	-0.330167	1.51488	Not Detected	Not Detected	Not Detected	2310046K01Rik	Mus musculus RIKEN cDNA 2310046K01 gene (2310046K01Rik), transcript variant 1, mRNA [NM_027172]	GO:0034605|GO:0005515|GO:0032217|GO:0016020|GO:0005886|GO:0005887|GO:0006810|GO:0032218|GO:0016021|GO:0055085	151834958	chr2	151834899	+	FALSE	mm|2qG3	69698	NM_027172	RIKEN cDNA 2310046K01 gene	chr2:151834899-151834958	NM_027172	Mm.258262
A_51_P104718	5.69903	5.92489	5.33129	0	-0.210454	-0.277622	Not Detected	Not Detected	Not Detected	Gpr12	Mus musculus G-protein coupled receptor 12 (Gpr12), transcript variant 1, mRNA [NM_001010941]	GO:0007165|GO:0016020|GO:0007186|GO:0005886|GO:0001619|GO:0004930|GO:0006874|GO:0004872|GO:0016021|GO:0004871	147394579	chr5	147394520	-	FALSE	mm|5qG3	14738	NM_001010941	G-protein coupled receptor 12	chr5:147394579-147394520	NM_001010941	Mm.153539
A_30_P01018437	6.73089	19.8094	21.3579	0	1.29079	1.48451	Not Detected	Not Detected	Not Detected		lincRNA:chr1:183142656-183163206 forward strand		183142844	chr1	183142785	+	FALSE	mm|1qH4				chr1:183142785-183142844
A_51_P118132	2672.98	3488.95	3710.18	0	0.117818	0.291649	Detected	Detected	Detected	Skil	Mus musculus SKI-like (Skil), transcript variant 1, mRNA [NM_011386]	GO:0005515|GO:0070306|GO:0005634|GO:0046332|GO:0032403|GO:0070208|GO:0070207|GO:0005737|GO:0000166|GO:0007179|GO:0007050|GO:0002260|GO:0030512|GO:0001669|GO:0003714|GO:0019904|GO:0001825|GO:0042981|GO:0000122|GO:0070848|GO:0005488|GO:0007519|GO:0003682|GO:0016605|GO:0045596|GO:0050772	31021262	chr3	31021203	+	FALSE	mm|3qA3	20482	NM_011386	SKI-like	chr3:31021203-31021262	NM_011386	Mm.15406
A_55_P2102664	88.8504	93.9082	112.631	0	-0.186652	0.160769	Detected	Detected	Detected		predicted gene 10750 [Source:MGI Symbol;Acc:MGI:3641996] [ENSMUST00000099266]		148841723	chr2	148841664	-	FALSE	mm|2qG3		AK133133		chr2:148841723-148841664
A_51_P435198	4244.53	4357.83	3147.58	0	-0.22852	-0.61275	Detected	Detected	Detected	Cryz	Mus musculus crystallin, zeta (Cryz), mRNA [NM_009968]	GO:0050661|GO:0005794|GO:0003723|GO:0042178|GO:0005625|GO:0003960|GO:0070402|GO:0005829|GO:0043231|GO:0005737|GO:0051289|GO:0005488|GO:0016491|GO:0008270|GO:0003730|GO:0055114	154286035	chr3	154285974	+	FALSE	mm|3qH4	12972	NM_009968	crystallin, zeta	chr3:154285974-154286035	NM_009968	Mm.374855
A_51_P218041	6.29608	5.98425	5.56721	0	-0.339809	-0.358889	Not Detected	Not Detected	Not Detected	Tatdn1	Mus musculus TatD DNase domain containing 1 (Tatdn1), mRNA [NM_175151]	GO:0008150|GO:0003674|GO:0004518|GO:0016787|GO:0005634|GO:0005575|GO:0016888|GO:0046872	58721813	chr15	58721754	-	FALSE	mm|15qD1	69694	NM_175151	TatD DNase domain containing 1	chr15:58721813-58721754	NM_175151	Mm.383230
A_51_P165934	7190.99	6105.07	5870.39	0	-0.502709	-0.474127	Detected	Detected	Detected	Phb	Mus musculus prohibitin (Phb), mRNA [NM_008831]	GO:0030308|GO:0008285|GO:0042826|GO:0044212|GO:0005743|GO:0005634|GO:0005739|GO:0005737|GO:0010944|GO:0031315|GO:0071354|GO:0030061|GO:0050847|GO:0016575|GO:0006355|GO:0043066|GO:0060766|GO:0000122|GO:0006260|GO:0016020|GO:0005887|GO:0042921|GO:0005654|GO:0045893|GO:0045892	95541928	chr11	95541869	+	FALSE	mm|11qD	18673	NM_008831	prohibitin	chr11:95541869-95541928	NM_008831	Mm.263862
A_55_P1987336	6.29671	13.9845	5.53567	0	0.884629	-0.367229	Not Detected	Not Detected	Not Detected				72649274	chr6	72649215	-	FALSE	mm|6qC1				chr6:072649274-072649215
A_51_P121818	4400.26	4484.7	3009.68	0	-0.2391	-0.729369	Detected	Detected	Detected	Prkag1	Mus musculus protein kinase, AMP-activated, gamma 1 non-catalytic subunit (Prkag1), mRNA [NM_016781]	GO:0008610|GO:0004679|GO:0016208|GO:0019901|GO:0031588|GO:0006950|GO:0005634|GO:0046320|GO:0003824|GO:0051291|GO:0005829|GO:0043234|GO:0050790|GO:0008152|GO:0006633	98643461	chr15	98643402	-	FALSE	mm|15qF1	19082	NM_016781	protein kinase, AMP-activated, gamma 1 non-catalytic subunit	chr15:98643461-98643402	NM_016781	Mm.6670
A_30_P01026525	6.29241	5.94953	5.49703	0	-0.347362	-0.37635	Not Detected	Not Detected	Not Detected		lincRNA:chr8:82854412-82919089 reverse strand		82918998	chr8	82918939	-	FALSE	mm|8qC2				chr8:82918998-82918939
A_30_P01028640	16.8184	24.7503	26.7702	0	0.290884	0.489196	Not Detected	Not Detected	Not Detected		lincRNA:chr12:20240893-20435318 reverse strand		20241192	chr12	20241133	-	FALSE	mm|12qA1.2				chr12:20241192-20241133
A_51_P117115	7.52054	9.47906	19.2264	0	0.0673828	1.17279	Not Detected	Not Detected	Not Detected	Olfr53	Mus musculus olfactory receptor 53 (Olfr53), mRNA [NM_146960]	GO:0007608|GO:0007165|GO:0004984|GO:0007186|GO:0004930|GO:0004872|GO:0016021|GO:0004871	147838717	chr7	147838658	+	FALSE	mm|7qF5	258962	NM_146960	olfactory receptor 53	chr7:147838658-147838717	NM_146960	Mm.246542
A_30_P01027048	6.58054	51.5615	20.896	0	2.70349	1.48556	Detected	Not Detected	Not Detected		lincRNA:chr1:73004154-73007481 forward strand		73007467	chr1	73007408	+	FALSE	mm|1qC3				chr1:73007408-73007467
A_30_P01028853	126.322	108.474	119.559	0	-0.486286	-0.260774	Detected	Detected	Detected		lincRNA:chr18:75513062-75523889 reverse strand		75519593	chr18	75519534	-	FALSE	mm|18qE3				chr18:75519593-75519534
A_55_P1964648	16.9732	84.4447	277.036	0	2.04822	3.84735	Detected	Not Detected	Detected	Btla	Mus musculus B and T lymphocyte associated (Btla), transcript variant 1, mRNA [NM_001037719]	GO:0005515|GO:0005886|GO:0046642|GO:0030889|GO:0042130|GO:0007165|GO:0002768|GO:0016020|GO:0005887|GO:0004872|GO:0016021|GO:0007166|GO:0009897	45252964	chr16	45252905	+	FALSE	mm|16qB5	208154	NM_001037719	B and T lymphocyte associated	chr16:45252905-45252964	NM_001037719	Mm.38199
A_55_P2102816	28696.2	32375.7	31262.6	0	-0.0924749	-0.0578136	Detected	Detected	Detected	Rpl36a	Mus musculus ribosomal protein L36A (Rpl36a), mRNA [NM_019865]	GO:0003674|GO:0006414|GO:0005829	131122105	chrX	131122046	+	FALSE	mm|XqE3	19982	NM_019865	ribosomal protein L36A	chrX:131122046-131122105	NM_019865	Mm.286408
A_55_P1955483	91.9078	111.181	43.1063	0	0.0081253	-1.27368	Detected	Detected	Detected	Grb14	Mus musculus growth factor receptor bound protein 14 (Grb14), mRNA [NM_016719]	GO:0051219|GO:0008286|GO:0007165|GO:0005792|GO:0005737|GO:0005794|GO:0016020|GO:0005886|GO:0046627|GO:0005070|GO:0004872|GO:0005768	64750601	chr2	64750542	-	FALSE	mm|2qC1.3	50915	NM_016719	growth factor receptor bound protein 14	chr2:64750601-64750542	NM_016719	Mm.214554
A_51_P124719	284.89	331.926	323.329	0	-0.0460701	0.00120449	Detected	Detected	Detected	Ccdc93	Mus musculus coiled-coil domain containing 93 (Ccdc93), transcript variant 1, mRNA [NM_001025156]	GO:0008150|GO:0003674|GO:0005575	123397980	chr1	123397921	+	FALSE	mm|1qE2.3	70829	NM_001025156	coiled-coil domain containing 93	chr1:123397921-123397980	NM_001025156	Mm.25788
A_51_P211325	559.294	728.442	854.207	0	0.114682	0.429588	Detected	Detected	Detected	Nudt2	Mus musculus nudix (nucleoside diphosphate linked moiety X)-type motif 2 (Nudt2), mRNA [NM_025539]	GO:0005739|GO:0004081|GO:0016787|GO:0000166|GO:0008796|GO:0008152|GO:0006917|GO:0005525	41427752	chr4	41427693	+	FALSE	mm|4qA5	66401	NM_025539	nudix (nucleoside diphosphate linked moiety X)-type motif 2	chr4:41427693-41427752	NM_025539	Mm.28574
A_55_P2164055	6.34904	6.42078	26.4084	0	-0.250314	1.875	Not Detected	Not Detected	Not Detected	BC060267	Mus musculus cDNA sequence BC060267 (BC060267), mRNA [NM_001110506]	GO:0008150|GO:0003674|GO:0005575	115772248	chr6	115772189	-	FALSE	mm|6qE3	212516	NM_001110506	cDNA sequence BC060267	chr6:115772248-115772189	NM_001110506	Mm.333333
A_30_P01031037	32.2135	53.6714	62.3283	0	0.469961	0.77083	Detected	Detected	Detected		lincRNA:chr1:92177032-92180487 forward strand		92180487	chr1	92180428	+	FALSE	mm|1qD				chr1:92180428-92180487
A_30_P01029915	9.00837	6.41143	5.9178	0	-0.757145	-0.787596	Not Detected	Not Detected	Not Detected		lincRNA:chr13:98479793-98481177 reverse strand		98479853	chr13	98479794	-	FALSE	mm|13qD1				chr13:98479853-98479794
A_55_P2039044	6.31584	6.40631	5.91067	0	-0.246005	-0.277042	Not Detected	Not Detected	Not Detected	Cyp3a59	Mus musculus cytochrome P450, subfamily 3A, polypeptide 59 (Cyp3a59), mRNA [NM_001105160]	GO:0008150|GO:0004497|GO:0003674|GO:0016491|GO:0005575|GO:0046872|GO:0055114	146924544	chr5	146924485	+	FALSE	mm|5qG3	100041449	NM_001105160	cytochrome P450, subfamily 3A, polypeptide 59	chr5:146924485-146924544	NM_001105160	Mm.301900
A_30_P01022811	6.3022	6.39818	5.90297	0	-0.24472	-0.275805	Not Detected	Not Detected	Not Detected		lincRNA:chr1:138570107-138632310 forward strand		138572958	chr1	138572899	+	FALSE	mm|1qE4				chr1:138572899-138572958
A_55_P2025258	81.2064	6.38917	5.89446	0	-3.93442	-3.96555	Not Detected	Detected	Not Detected				43214983	chr14	43214924	-	FALSE	mm|14qB				chr14:043214983-043214924
ERCC-00053_71	6.01641	5.96496	5.49022	0	-0.278917	-0.31343	Not Detected	Not Detected	Not Detected		Unknown						pos
A_30_P01027121	26.8929	83.0432	93.3842	0	1.36011	1.61456	Detected	Not Detected	Detected		lincRNA:chr17:6265275-6362150 reverse strand		6289041	chr17	6288982	-	FALSE	mm|17qA1				chr17:6289041-6288982
A_51_P180176	22.9233	21.0056	18.2581	0	-0.392567	-0.509668	Not Detected	Not Detected	Not Detected	Gm16223	Mus musculus adult male urinary bladder cDNA, RIKEN full-length enriched library, clone:9530096H18 product:itchy, full insert sequence. [AK035725]	GO:0008150|GO:0003674|GO:0005575	42607512	chr5	42607453	+	FALSE	mm|5qB3	433882	AK035725	predicted gene 16223	chr5:42607453-42607512		Mm.319353
A_51_P236469	551.299	722.962	628.607	0	0.12456	0.00793362	Detected	Detected	Detected	Metap1d	Mus musculus methionyl aminopeptidase type 1D (mitochondrial) (Metap1d), nuclear gene encoding mitochondrial protein, mRNA [NM_025633]	GO:0005739|GO:0008150|GO:0003674|GO:0016787|GO:0009987|GO:0004177|GO:0008235|GO:0006508|GO:0008233|GO:0046872	71353776	chr2	71353717	+	FALSE	mm|2qC2	66559	NM_025633	methionyl aminopeptidase type 1D (mitochondrial)	chr2:71353717-71353776	NM_025633	Mm.152796
A_55_P1961433	47.5877	6.33155	5.83475	0	-3.17648	-3.20924	Not Detected	Detected	Not Detected				132554264	chr7	132554205	-	FALSE	mm|7qF3				chr7:132554264-132554205
A_55_P1964368	75.1424	7.83511	5.81994	0	-3.52813	-3.87194	Not Detected	Detected	Not Detected	Kctd14	Mus musculus potassium channel tetramerisation domain containing 14 (Kctd14), transcript variant 2, mRNA [NM_001012434]	GO:0008150|GO:0003674|GO:0005575|GO:0005216	104608066	chr7	104608007	+	FALSE	mm|7qE1	233529	NM_001012434	potassium channel tetramerisation domain containing 14	chr7:104608007-104608066	NM_001012434	Mm.334033
A_55_P2248095	44.6199	6.30375	85.8422	0	-3.08993	0.762608	Not Detected	Detected	Detected		RIKEN cDNA 4930565N06 gene [Source:MGI Symbol;Acc:MGI:1915556] [ENSMUST00000153572]		36880664	chr16	36880605	-	FALSE	mm|16qB3		AK019787		chr16:36880664-36880605		Mm.399193
A_55_P2164221	306578	357759	363964	0	-0.0437946	0.0661468	Detected	Detected	Detected	Tpt1	Mus musculus tumor protein, translationally-controlled 1 (Tpt1), mRNA [NM_009429]	GO:0005737|GO:0019827|GO:0005771|GO:0005509|GO:0006916|GO:0005654|GO:0005615|GO:0008134	76248010	chr14	76247951	+	FALSE	mm|14qD3	22070	NM_009429	tumor protein, translationally-controlled 1	chr14:76247951-76248010	NM_009429	Mm.297482
A_51_P114966	196.238	198.971	276.274	0	-0.246571	0.312107	Detected	Detected	Detected	Prss37	Mus musculus protease, serine, 37 (Prss37), mRNA [NM_026317]	GO:0008150|GO:0003674|GO:0004252|GO:0006508|GO:0005576|GO:0005575|GO:0003824|GO:0046872	40464912	chr6	40464853	-	FALSE	mm|6qB1	67690	NM_026317	protease, serine, 37	chr6:40464912-40464853	NM_026317	Mm.52550
A_30_P01023864	26.479	6.25592	46.1616	0	-2.34808	0.620452	Not Detected	Not Detected	Detected		lincRNA:chr7:131819366-131852866 forward strand		131844752	chr7	131844693	+	FALSE	mm|7qF3				chr7:131844693-131844752
A_55_P2092958	132.96	189.219	243.862	0	0.242539	0.693687	Detected	Detected	Detected	Traf2	Mus musculus TNF receptor-associated factor 2 (Traf2), mRNA [NM_009422]	GO:0005515|GO:0035631|GO:0004842|GO:0016874|GO:0051291|GO:0032403|GO:0046872|GO:0043623|GO:0005829|GO:0008289|GO:0046328|GO:0070207|GO:0030163|GO:0070534|GO:0051091|GO:0005737|GO:0051092|GO:0004872|GO:0043507|GO:0005938|GO:0008633|GO:0046625|GO:0007250|GO:0032743|GO:0005102|GO:0006915|GO:0042981|GO:0006916|GO:0031435|GO:0002726|GO:0033209|GO:0051865|GO:0051023|GO:0043234|GO:0007165|GO:0034351|GO:…	25373600	chr2	25373541	-	FALSE	mm|2qA3	22030	NM_009422	TNF receptor-associated factor 2	chr2:25373600-25373541	NM_009422	Mm.3399
A_55_P2131979	4867.66	6522.8	22089.5	0	0.155737	2.00067	Detected	Detected	Detected	2013-03-01	Mus musculus membrane-associated ring finger (C3HC4) 1 (March1), transcript variant 3, mRNA [NM_175188]	GO:0000209|GO:0042287|GO:0004842|GO:0005794|GO:0002495|GO:0016874|GO:0031410|GO:0005764|GO:0046872|GO:0006955|GO:0016020|GO:0008270|GO:0016021|GO:0005768	68992863	chr8	68992804	+	FALSE	mm|8qB3.2	72925	NM_175188	membrane-associated ring finger (C3HC4) 1	chr8:68992804-68992863	NM_175188	Mm.380457
A_30_P01027040	56.065	6.20335	5.70298	0	-3.44251	-3.4787	Not Detected	Detected	Not Detected		lincRNA:chr13:98571741-98603323 forward strand		98579588	chr13	98579529	+	FALSE	mm|13qD1				chr13:98579529-98579588
A_51_P100625	12.5486	14.4186	6.76282	0	-0.0661154	-1.07322	Not Detected	Not Detected	Not Detected	Apon	Mus musculus apolipoprotein N (Apon), mRNA [NM_133996]	GO:0008150|GO:0003674|GO:0005737|GO:0005615	127692571	chr10	127692512	+	FALSE	mm|10qD3	28194	NM_133996	apolipoprotein N	chr10:127692512-127692571	NM_133996	Mm.439846
A_52_P586004	17.1928	102.491	11.5457	0	2.3091	-0.755838	Detected	Not Detected	Not Detected	Hk3	Mus musculus hexokinase 3 (Hk3), nuclear gene encoding mitochondrial protein, transcript variant 1, mRNA [NM_001033245]	GO:0005975|GO:0042562|GO:0004396|GO:0003824|GO:0005524|GO:0006096|GO:0005739|GO:0043234|GO:0016310|GO:0000166|GO:0016301|GO:0008152|GO:0016773|GO:0046835|GO:0019899|GO:0016740	55107959	chr13	55107900	-	FALSE	mm|13qB1	212032	NM_001033245	hexokinase 3	chr13:55107959-55107900	NM_001033245	Mm.267479
A_30_P01031282	274.282	334.622	118.362	0	0.0203495	-1.39385	Detected	Detected	Detected		lincRNA:chr6:67155508-67216941 forward strand		67202365	chr6	67202306	+	FALSE	mm|6qC1				chr6:67202306-67202365
A_51_P224175	206.136	214.29	208.804	0	-0.210559	-0.162838	Detected	Detected	Detected	2210016F16Rik	Mus musculus RIKEN cDNA 2210016F16 gene (2210016F16Rik), mRNA [NM_027335]	GO:0008150|GO:0003674|GO:0005575	58482515	chr13	58482456	-	FALSE	mm|13qB1	70153	NM_027335	RIKEN cDNA 2210016F16 gene	chr13:58482515-58482456	NM_027335	Mm.296610
A_55_P2088268	5.9615	21.9399	5.58628	0	1.61328	-0.275177	Not Detected	Not Detected	Not Detected	Olfr782	Mus musculus olfactory receptor 782 (Olfr782), mRNA [NM_001011797]	GO:0007608|GO:0007165|GO:0004984|GO:0007186|GO:0004930|GO:0004872|GO:0016021|GO:0004871	128788396	chr10	128788337	+	FALSE	mm|10qD3	257985	NM_001011797	olfactory receptor 782	chr10:128788337-128788396	NM_001011797	Mm.422962
A_55_P2047196	10.496	48.2733	5.56611	0	1.93487	-1.09648	Detected	Not Detected	Not Detected	1700029I15Rik	RIKEN cDNA 1700029I15 gene [Source:MGI Symbol;Acc:MGI:1916742] [ENSMUST00000111280]	GO:0008150|GO:0003674|GO:0005576|GO:0005575	92225710	chr2	92225651	+	FALSE	mm|2qE1	75641	AK006214	RIKEN cDNA 1700029I15 gene	chr2:92225651-92225710		Mm.330409
ERCC-00003_63	5.88318	6.24001	5.6716	0	-0.181572	-0.234229	Not Detected	Not Detected	Not Detected		Unknown						pos
A_30_P01025872	26.267	6.03161	5.52605	0	-2.38916	-2.43032	Not Detected	Not Detected	Not Detected		lincRNA:chr13:94194458-94195068 reverse strand		94194639	chr13	94194580	-	FALSE	mm|13qC3				chr13:94194639-94194580
A_66_P104833	5.88779	6.01195	10.7109	0	-0.236417	0.681886	Not Detected	Not Detected	Not Detected	Slc30a8	Mus musculus solute carrier family 30 (zinc transporter), member 8 (Slc30a8), mRNA [NM_172816]	GO:0071577|GO:0005886|GO:0032119|GO:0008324|GO:0006882|GO:0042593|GO:0031410|GO:0055085|GO:0042803|GO:0009749|GO:0005385|GO:0016020|GO:0006810|GO:0016023|GO:0006829|GO:0016021|GO:0030141|GO:0030073|GO:0006812|GO:0030667|GO:0006811	52167273	chr15	52167214	+	FALSE	mm|15qC	239436	NM_172816	solute carrier family 30 (zinc transporter), member 8	chr15:52167214-52167273	NM_172816	Mm.208831
A_30_P01025563	7.9528	11.3729	37.1156	0	0.249541	2.0411	Not Detected	Not Detected	Detected		lincRNA:chr12:110738120-110769295 forward strand		110749982	chr12	110749923	+	FALSE	mm|12qF1				chr12:110749923-110749982
A_55_P2009943	1892.26	2067.97	1763.74	0	-0.138421	-0.282862	Detected	Detected	Detected	Spen	Mus musculus SPEN homolog, transcriptional regulator (Drosophila) (Spen), mRNA [NM_019763]	GO:0005515|GO:0006355|GO:0003700|GO:0003714|GO:0003723|GO:0005634|GO:0003676|GO:0003677|GO:0006351|GO:0000166|GO:0003697|GO:0007219|GO:0005488|GO:0045893|GO:0045892	141023878	chr4	141023819	-	FALSE	mm|4qE1	56381	NM_019763	SPEN homolog, transcriptional regulator (Drosophila)	chr4:141023878-141023819	NM_019763	Mm.299906
A_55_P2002954	42.3376	82.7786	33.0367	0	0.700794	-0.539259	Detected	Detected	Detected								FALSE
A_51_P385635	9343.69	11566.7	11726.7	0	0.0413828	0.146345	Detected	Detected	Detected	Mrpl53	Mus musculus mitochondrial ribosomal protein L53 (Mrpl53), nuclear gene encoding mitochondrial protein, mRNA [NM_026744]	GO:0005739|GO:0008150|GO:0003674|GO:0030529|GO:0005840	83059776	chr6	83059717	+	FALSE	mm|6qC3	68499	NM_026744	mitochondrial ribosomal protein L53	chr6:83059717-83059776	NM_026744	Mm.333183
A_55_P2246700	118.347	172.444	188.71	0	0.276581	0.491762	Detected	Detected	Detected	D7Ertd595e	AU023048 Mouse unfertilized egg cDNA Mus musculus cDNA clone J0425A06 3'. [AU023048]		11301489	chr7	11301430	-	FALSE	mm|7qA1	52137	AU023048	DNA segment, Chr 7, ERATO Doi 595, expressed	chr7:011301489-011301430		Mm.454437
A_30_P01030768	5.78236	44.5474	9.69337	0	2.67909	0.563949	Detected	Not Detected	Not Detected		lincRNA:chr13:94186098-94186634 forward strand		94186443	chr13	94186384	+	FALSE	mm|13qC3				chr13:94186384-94186443
A_55_P2117764	593.587	768.306	607.262	0	0.105696	-0.148533	Detected	Detected	Detected	Vangl2	Mus musculus vang-like 2 (van gogh, Drosophila) (Vangl2), mRNA [NM_033509]	GO:0005515|GO:0001736|GO:0048103|GO:0060122|GO:0005886|GO:0007266|GO:0009952|GO:0060028|GO:0001947|GO:0060029|GO:0016324|GO:0005911|GO:0032956|GO:0090103|GO:0022007|GO:0060187|GO:0001942|GO:0035019|GO:0060071|GO:0060490|GO:0003150|GO:0090175|GO:0003402|GO:0090179|GO:0060119|GO:0001843|GO:0090177|GO:0007275|GO:0045176|GO:0035058|GO:0048546|GO:0016328|GO:0045197|GO:0016020|GO:0060489|GO:0003149|GO:…	173934653	chr1	173934594	-	FALSE	mm|1qH3	93840	NM_033509	vang-like 2 (van gogh, Drosophila)	chr1:173934653-173934594	NM_033509	Mm.36148
A_30_P01025002	87.4274	5.85616	87.1815	0	-4.16659	-0.185455	Not Detected	Detected	Detected		lincRNA:chr15:10363330-10371830 reverse strand		10368080	chr15	10368021	-	FALSE	mm|15qA1				chr15:10368080-10368021
A_55_P1995427	68.9227	63.4454	52.954	0	-0.385988	-0.561631	Detected	Detected	Detected	Nxf2	Mus musculus nuclear RNA export factor 2 (Nxf2), mRNA [NM_031259]	GO:0006405|GO:0005515|GO:0016973|GO:0003723|GO:0005634|GO:0005635|GO:0003729	131479138	chrX	131479079	-	FALSE	mm|XqE3	83454	NM_031259	nuclear RNA export factor 2	chrX:131479138-131479079	NM_031259	Mm.103155
A_52_P373893	261.524	381.585	400.546	0	0.278535	0.433632	Detected	Detected	Detected	Acvr1b	Mus musculus NOD-derived CD11c +ve dendritic cells cDNA, RIKEN full-length enriched library, clone:F630048N11 product:activin A receptor, type 1B, full insert sequence. [AK154578]	GO:0016361|GO:0005515|GO:0030308|GO:0046332|GO:0009790|GO:0046872|GO:0000082|GO:0046777|GO:0004702|GO:0000166|GO:0048185|GO:0016301|GO:0045944|GO:0018107|GO:0005024|GO:0004872|GO:0001942|GO:0031625|GO:0016772|GO:0006355|GO:0009986|GO:0010862|GO:0032927|GO:0006917|GO:0005524|GO:0001701|GO:0016310|GO:0007165|GO:0004672|GO:0016020|GO:0045648|GO:0005887|GO:0004674|GO:0004675|GO:0006468|GO:0007498|GO:…	101044015	chr15	101043956	+	FALSE	mm|15qF2	11479	AK154578	activin A receptor, type 1B	chr15:101043956-101044015		Mm.308467
A_52_P23661	5.70228	12.7141	15.0307	0	0.890289	1.21691	Not Detected	Not Detected	Not Detected	Cldn19	Mus musculus claudin 19 (Cldn19), transcript variant 1, mRNA [NM_001038590]	GO:0043297|GO:0043296|GO:0016323|GO:0005737|GO:0030054|GO:0016020|GO:0005886|GO:0005198|GO:0005634|GO:0016021|GO:0005923|GO:0019227	118929827	chr4	118929768	+	FALSE	mm|4qD2.1	242653	NM_001038590	claudin 19	chr4:118929768-118929827	NM_001038590	Mm.130701
ERCC-00062_278	7.57218	11.0329	6.99891	0	0.276513	-0.294969	Not Detected	Not Detected	Not Detected		Unknown						pos
A_30_P01024081	10312.2	13795.6	10762.2	0	0.153336	-0.119769	Detected	Detected	Detected		lincRNA:chr17:39960567-39992817 reverse strand		39980443	chr17	39980384	-	FALSE	mm|17qB1				chr17:39980443-39980384
A_55_P2115141	57.5541	100.337	116.888	0	0.535334	0.840739	Detected	Detected	Detected	Lcor	Mus musculus ligand dependent nuclear receptor corepressor (Lcor), mRNA [NM_172154]	GO:0006355|GO:0003700|GO:0006366|GO:0006357|GO:0005634|GO:0004872|GO:0000122|GO:0003677|GO:0006351|GO:0008134	41634232	chr19	41634173	+	FALSE	mm|19qC3	212391	NM_172154	ligand dependent nuclear receptor corepressor	chr19:41634173-41634232	NM_172154	Mm.422910
A_55_P2180156	5.64399	9.86085	7.25605	0	0.53847	0.181077	Not Detected	Not Detected	Not Detected				145980221	chr2	145980162	+	FALSE	mm|2qG1				chr2:145980162-145980221
ETG10_13482	5.69779	6.14635	5.42756	0	-0.157198	-0.251491	Not Detected	Not Detected	Not Detected		Unknown						pos
A_30_P01024923	43.9541	5.6976	11.4054	0	-3.2141	-2.12767	Not Detected	Detected	Not Detected		lincRNA:chr18:47327300-47333819 forward strand		47328957	chr18	47328898	+	FALSE	mm|18qC				chr18:47328898-47328957
A_30_P01024501	31.0174	27.0089	61.9363	0	-0.466165	0.816318	Not Detected	Detected	Detected		lincRNA:chr18:38738876-38739324 reverse strand		38739252	chr18	38739193	-	FALSE	mm|18qB3				chr18:38739252-38739193
A_55_P2178036	74.6095	13.5191	5.16888	0	-2.73088	-4.03283	Not Detected	Detected	Not Detected	Serpina6	Mus musculus serine (or cysteine) peptidase inhibitor, clade A, member 6 (Serpina6), mRNA [NM_007618]	GO:0030162|GO:0010951|GO:0004867|GO:0006810|GO:0005576|GO:0005615|GO:0005496|GO:0008211|GO:0008289	104886876	chr12	104886817	-	FALSE	mm|12qE	12401	NM_007618	serine (or cysteine) peptidase inhibitor, clade A, member 6	chr12:104886876-104886817	NM_007618	Mm.290079
A_55_P2114838	41373.5	46303.6	35274.7	0	-0.104106	-0.411463	Detected	Detected	Detected				14024911	chr7	14024852	-	FALSE	mm|7qA1				chr7:014024911-014024852
A_30_P01033284	93.4929	56.9161	40.3343	0	-0.982544	-1.39424	Detected	Detected	Detected		lincRNA:chr8:27129927-27137444 forward strand		27137364	chr8	27137305	+	FALSE	mm|8qA2				chr8:27137305-27137364
A_52_P339722	2093.99	2250.16	3104.23	0	-0.162748	0.386593	Detected	Detected	Detected	Csnk1a1	Mus musculus casein kinase 1, alpha 1 (Csnk1a1), mRNA [NM_146087]	GO:0051219|GO:0005634|GO:0005829|GO:0005737|GO:0001948|GO:0000166|GO:0016301|GO:0005856|GO:0016055|GO:0016772|GO:0042277|GO:0005813|GO:0000287|GO:0005694|GO:0005625|GO:0005524|GO:0000902|GO:0016310|GO:0007049|GO:0007067|GO:0004672|GO:0016607|GO:0004674|GO:0000776|GO:0006468|GO:0000775|GO:0016740|GO:0051301	61736228	chr18	61736169	+	FALSE	mm|18qE1	93687	NM_146087	casein kinase 1, alpha 1	chr18:61736169-61736228	NM_146087	Mm.26908
A_52_P488427	1001.87	1212.93	725.188	0	0.0092783	-0.64766	Detected	Detected	Detected	Sec14l2	Mus musculus SEC14-like 2 (S. cerevisiae) (Sec14l2), mRNA [NM_144520]	GO:0005215|GO:0006355|GO:0005634|GO:0043085|GO:0006351|GO:0005829|GO:0008289|GO:0005622|GO:0005737|GO:0006810|GO:0016765|GO:0016021|GO:0008047|GO:0045542	3997333	chr11	3997274	-	FALSE	mm|11qA1	67815	NM_144520	SEC14-like 2 (S. cerevisiae)	chr11:3997333-3997274	NM_144520	Mm.253922
A_55_P1975667	10.3401	123.143	52.2498	0	3.30749	2.15579	Detected	Not Detected	Detected	Rhox4g	Mus musculus reproductive homeobox 4G (Rhox4g), mRNA [NM_001039698]	GO:0008150|GO:0003674|GO:0005634|GO:0005575|GO:0003677	35061231	chrX	35061172	-	FALSE	mm|XqA3.3	664608	NM_001039698	reproductive homeobox 4G	chrX:35061231-35061172	NM_001039698	Mm.447786
A_30_P01020724	197.387	315.744	197.781	0	0.411198	-0.178516	Detected	Detected	Detected		lincRNA:chr18:36449530-36456800 forward strand		36451716	chr18	36451657	+	FALSE	mm|18qB2				chr18:36451657-36451716
A_55_P2117146	4409.62	4064.09	2914.55	0	-0.384249	-0.778774	Detected	Detected	Detected	Pa2g4	Mus musculus proliferation-associated 2G4 (Pa2g4), mRNA [NM_011119]	GO:0006355|GO:0003700|GO:0009987|GO:0003723|GO:0006364|GO:0005730|GO:0005634|GO:0003677|GO:0006351|GO:0006417|GO:0005737|GO:0016787|GO:0030529|GO:0045892|GO:0031625	127997210	chr10	127997151	-	FALSE	mm|10qD3	18813	NM_011119	proliferation-associated 2G4	chr10:127997210-127997151	NM_011119	Mm.4742
A_55_P1991440	2702.72	3656.57	4598.89	0	0.169554	0.585482	Detected	Detected	Detected	Zscan21	Mus musculus zinc finger and SCAN domain containing 21 (Zscan21), transcript variant 1, mRNA [NM_011757]	GO:0006355|GO:0003700|GO:0048477|GO:0005634|GO:0007275|GO:0007283|GO:0003676|GO:0003677|GO:0046872|GO:0006351|GO:0030154|GO:0005622|GO:0016032|GO:0008270|GO:0045893	138575441	chr5	138575382	+	FALSE	mm|5qG2	22697	NM_011757	zinc finger and SCAN domain containing 21	chr5:138575382-138575441	NM_011757	Mm.2760
A_30_P01031650	81.9314	9.18385	5.0625	0	-3.42377	-4.19789	Not Detected	Detected	Not Detected		lincRNA:chr12:20204125-20268950 reverse strand		20249242	chr12	20249183	-	FALSE	mm|12qA1.2				chr12:20249242-20249183
A_30_P01030711	28.8925	5.53713	5.05252	0	-2.65001	-2.69701	Not Detected	Detected	Not Detected		lincRNA:chr18:35972802-35973126 forward strand		35972880	chr18	35972821	+	FALSE	mm|18qB2				chr18:35972821-35972880
A_55_P1958503	99.7311	8.75261	21.0133	0	-3.77678	-2.42813	Not Detected	Detected	Not Detected				99077047	chr13	99076988	+	FALSE	mm|13qD1				chr13:099076988-099077047
A_52_P67995	4301.92	4406.72	3742.63	0	-0.231802	-0.382319	Detected	Detected	Detected	Eif4a3	Mus musculus eukaryotic translation initiation factor 4A3 (Eif4a3), mRNA [NM_138669]	GO:0005515|GO:0008380|GO:0017148|GO:0006364|GO:0003723|GO:0003743|GO:0005634|GO:0071013|GO:0006413|GO:0004004|GO:0005737|GO:0000184|GO:0000166|GO:0008143|GO:0006810|GO:0005681|GO:0035145|GO:0006397|GO:0008026|GO:0004386|GO:0045727|GO:0003676|GO:0005524|GO:0006417|GO:0016787|GO:0051028	119154972	chr11	119154913	-	FALSE	mm|11qE2	192170	NM_138669	eukaryotic translation initiation factor 4A3	chr11:119154972-119154913	NM_138669	Mm.197555
A_66_P114042	5.4772	5.50813	22.2323	0	-0.258402	1.83976	Not Detected	Not Detected	Not Detected	Kctd7	Mus musculus potassium channel tetramerisation domain containing 7 (Kctd7), mRNA [NM_172509]	GO:0008150|GO:0003674|GO:0016020|GO:0008076|GO:0005249|GO:0005575|GO:0006813	130631628	chr5	130631569	+	FALSE	mm|5qG1.3	212919	NM_172509	potassium channel tetramerisation domain containing 7	chr5:130631569-130631628	NM_172509	Mm.55812
A_55_P2457153	231.657	245.858	187.258	0	-0.180688	-0.488356	Detected	Detected	Detected	G2e3	Mus musculus G2/M-phase specific E3 ubiquitin ligase (G2e3), transcript variant 2, mRNA [NM_001167963]	GO:0000209|GO:0043066|GO:0004842|GO:0005794|GO:0016881|GO:0016874|GO:0001824|GO:0006915|GO:0005634|GO:0007275|GO:0046872|GO:0043231|GO:0005622|GO:0005737|GO:0008270|GO:0006464	52466301	chr12	52466242	+	FALSE	mm|12qC1	217558	NM_001167963	G2/M-phase specific E3 ubiquitin ligase	chr12:52466242-52466301	NM_001167963	Mm.253264
A_52_P111845	26.3039	66.8075	29.8955	0	1.07821	0.00325966	Detected	Not Detected	Detected	Nxph2	Mus musculus neurexophilin 2 (Nxph2), mRNA [NM_008752]	GO:0005102|GO:0005576	23256948	chr2	23256889	+	FALSE	mm|2qA3	18232	NM_008752	neurexophilin 2	chr2:23256889-23256948	NM_008752	Mm.131616
A_51_P482148	60.7041	67.2065	75.8129	0	-0.119717	0.139258	Detected	Detected	Detected	Mecom	Mus musculus MDS1 and EVI1 complex locus (Mecom), transcript variant 1, mRNA [NM_007963]	GO:0005515|GO:0001780|GO:0003700|GO:0005634|GO:0009791|GO:0046872|GO:0030154|GO:0042803|GO:0005622|GO:0009617|GO:0043069|GO:0046329|GO:0006954|GO:0045944|GO:0042127|GO:0051726|GO:0006355|GO:0006915|GO:0007275|GO:0003676|GO:0060039|GO:0003677|GO:0001701|GO:0006351|GO:0071425|GO:0009605|GO:0016607|GO:0035116|GO:0008270|GO:0030900|GO:0035115|GO:0045893|GO:0045892	29876244	chr3	29876185	-	FALSE	mm|3qA3	14013	NM_007963	MDS1 and EVI1 complex locus	chr3:29876244-29876185	NM_007963	Mm.56965
A_55_P2125823	8291.75	10411.4	10512	0	0.0618916	0.160891	Detected	Detected	Detected				119495394	chr2	119495335	+	FALSE	mm|2qE5				chr2:119495335-119495394
A_66_P102581	2326.18	2845.28	2070.01	0	0.0240822	-0.349716	Detected	Detected	Detected	Ube2z	Mus musculus ubiquitin-conjugating enzyme E2Z (putative) (Ube2z), mRNA [NM_172300]	GO:0008150|GO:0003674|GO:0005737|GO:0004842|GO:0016881|GO:0000166|GO:0016874|GO:0006915|GO:0005634|GO:0005524	95909933	chr11	95909874	-	FALSE	mm|11qD	268470	NM_172300	ubiquitin-conjugating enzyme E2Z (putative)	chr11:95909933-95909874	NM_172300	Mm.38802
A_55_P1986701	16.8194	26.0897	45.38	0	0.366832	1.25054	Not Detected	Not Detected	Detected	1700055N04Rik	PREDICTED: Mus musculus RIKEN cDNA 1700055N04 gene, transcript variant 1 (1700055N04Rik), mRNA [XM_895013]	GO:0008150|GO:0003674|GO:0005575	3966537	chr19	3966478	+	FALSE	mm|19qA	73458	XM_895013	RIKEN cDNA 1700055N04 gene	chr19:3966478-3966537	XM_895013	Mm.482922
A_51_P112355	57.6897	158.114	438.844	0	1.18806	2.74593	Detected	Detected	Detected	Igtp	Mus musculus interferon gamma induced GTPase (Igtp), mRNA [NM_018738]	GO:0006184|GO:0035458|GO:0003924|GO:0005829	58020986	chr11	58020927	+	FALSE	mm|11qB1.3	16145	NM_018738	interferon gamma induced GTPase	chr11:58020927-58020986	NM_018738	Mm.33902
A_55_P2088237	5.45056	77.7124	16.9173	0	3.56714	1.45263	Detected	Not Detected	Not Detected	Cyp27b1	Mus musculus cytochrome P450, family 27, subfamily b, polypeptide 1 (Cyp27b1), nuclear gene encoding mitochondrial protein, mRNA [NM_010009]	GO:0030308|GO:0008285|GO:0042368|GO:0042369|GO:0033280|GO:0051591|GO:0046872|GO:0055074|GO:0005739|GO:0004498|GO:0004497|GO:0010980|GO:0005737|GO:0045618|GO:0034695|GO:0006816|GO:0034341|GO:0008202|GO:0032868|GO:0030500|GO:0005506|GO:0042359|GO:0042493|GO:0007568|GO:0009055|GO:0070314|GO:0016020|GO:0016491|GO:0016705|GO:0046688|GO:0010956|GO:0070564|GO:0055114|GO:0020037	126489981	chr10	126489922	+	FALSE	mm|10qD3	13115	NM_010009	cytochrome P450, family 27, subfamily b, polypeptide 1	chr10:126489922-126489981	NM_010009	Mm.6216
A_51_P179531	32.4669	61.4658	4.98861	0	0.654288	-2.88365	Detected	Detected	Not Detected	Flt4	Mus musculus FMS-like tyrosine kinase 4 (Flt4), mRNA [NM_008029]	GO:0005515|GO:0048010|GO:0008284|GO:0030307|GO:0019903|GO:0005524|GO:0016310|GO:0004672|GO:0019838|GO:0000166|GO:0016020|GO:0016301|GO:0005887|GO:0004872|GO:0005021|GO:0016021|GO:0004713|GO:0004714|GO:0007169|GO:0016740|GO:0001945|GO:0016772	49465705	chr11	49465646	+	FALSE	mm|11qB1.2	14257	NM_008029	FMS-like tyrosine kinase 4	chr11:49465646-49465705	NM_008029	Mm.3291
A_55_P2040583	4317.67	4503.59	4413.6	0	-0.205702	-0.149689	Detected	Detected	Detected	Map6d1	Mus musculus MAP6 domain containing 1 (Map6d1), mRNA [NM_198599]	GO:0008017|GO:0018009|GO:0005801|GO:0005516|GO:0005737|GO:0005794|GO:0005798|GO:0007026|GO:0005856	20233507	chr16	20233448	-	FALSE	mm|16qA3	208158	NM_198599	MAP6 domain containing 1	chr16:20233507-20233448	NM_198599	Mm.326383
A_30_P01031337	94.3704	70.3813	50.7361	0	-0.689668	-1.07671	Detected	Detected	Detected		lincRNA:chr12:53669892-53710742 forward strand		53672592	chr12	53672533	+	FALSE	mm|12qC1				chr12:53672533-53672592
A_55_P1991770	13086.4	21442.5	24661.5	0	0.445879	0.7328	Detected	Detected	Detected	Pdlim4	Mus musculus PDZ and LIM domain 4 (Pdlim4), mRNA [NM_019417]	GO:0008270|GO:0046872	53868493	chr11	53868434	-	FALSE	mm|11qB1.3	30794	NM_019417	PDZ and LIM domain 4	chr11:53868493-53868434	NM_019417	Mm.21830
ERCC-00039_95	5.64967	6.24738	5.8767	0	-0.121441	-0.124552	Not Detected	Not Detected	Not Detected		Unknown						pos
A_51_P117604	2701.69	3146.85	3645.8	0	-0.0464792	0.250982	Detected	Detected	Detected	Rab5a	Mus musculus RAB5A, member RAS oncogene family (Rab5a), mRNA [NM_025887]	GO:0030424|GO:0048471|GO:0005886|GO:0007264|GO:0003924|GO:0030139|GO:0015031|GO:0030425|GO:0014911|GO:0031623|GO:0051489|GO:0005737|GO:0000166|GO:0048169|GO:0043025|GO:0006810|GO:0019717|GO:0005525|GO:0048661|GO:0001726|GO:0008021|GO:0006897|GO:0006184|GO:0043234|GO:0051021|GO:0019001|GO:0042589|GO:0016020|GO:0045121|GO:0055037|GO:0019003|GO:0005769|GO:0010008|GO:0005768	53646721	chr17	53646662	+	FALSE	mm|17qC	271457	NM_025887	RAB5A, member RAS oncogene family	chr17:53646662-53646721	NM_025887	Mm.329123
A_55_P1994633	98.6292	129.576	41.9973	0	0.12719	-1.41311	Detected	Detected	Detected	Gm711	Mus musculus predicted gene 711 (Gm711), mRNA [NM_198628]	GO:0008150|GO:0003674|GO:0004672|GO:0000166|GO:0005488|GO:0006468|GO:0005575|GO:0005524|GO:0016772	26809015	chr2	26808956	+	FALSE	mm|2qA3	279029	NM_198628	predicted gene 711	chr2:26808956-26809015	NM_198628	Mm.330079
A_52_P347764	5.45852	5.43703	5.2055	0	-0.272216	-0.249864	Not Detected	Not Detected	Not Detected	4930451C15Rik	Mus musculus RIKEN cDNA 4930451C15 gene (4930451C15Rik), transcript variant 1, mRNA [NM_029053]	GO:0008150|GO:0003674|GO:0005575	17545721	chr16	17545662	-	FALSE	mm|16qA3	74685	NM_029053	RIKEN cDNA 4930451C15 gene	chr16:17545721-17545662	NM_029053	Mm.38634
A_55_P2400691	5660.16	6730.99	3703.89	0	-0.0165501	-0.793191	Detected	Detected	Detected	Arhgap21	Mus musculus Rho GTPase activating protein 21 (Arhgap21), transcript variant 1, mRNA [NM_001128084]	GO:0005622|GO:0008150|GO:0007165|GO:0003674|GO:0005737|GO:0030054|GO:0005794|GO:0016020|GO:0031410|GO:0005575|GO:0005856|GO:0005096	20769627	chr2	20769568	-	FALSE	mm|2qA3	71435	NM_001128084	Rho GTPase activating protein 21	chr2:20769627-20769568	NM_001128084	Mm.28507
A_30_P01025678	165.215	280.44	141.242	0	0.496822	-0.407563	Detected	Detected	Detected		lincRNA:chr10:117021051-117038683 forward strand		117032711	chr10	117032652	+	FALSE	mm|10qD2				chr10:117032652-117032711
A_30_P01030886	5.47103	59.2537	19.648	0	3.1705	1.66311	Detected	Not Detected	Not Detected		lincRNA:chrX:121004130-121007360 reverse strand		121004483	chrX	121004424	-	FALSE	mm|XqE3				chrX:121004483-121004424
A_55_P1978336	56.3787	119.318	113.245	0	0.81506	0.824834	Detected	Detected	Detected	Tmem170b	Mus musculus transmembrane protein 170B (Tmem170b), mRNA [NM_001163572]	GO:0008150|GO:0003674|GO:0016020|GO:0016021|GO:0005575	41730423	chr13	41730364	+	FALSE	mm|13qA4	621976	NM_001163572	transmembrane protein 170B	chr13:41730364-41730423	NM_001163572	Mm.259830
A_30_P01031093	5.48713	7.42981	26.2781	0	0.170748	2.07834	Not Detected	Not Detected	Detected		lincRNA:chr6:5311375-5328075 reverse strand		5326041	chr6	5325982	-	FALSE	mm|6qA1				chr6:5326041-5325982
A_51_P435363	5.4939	63.4564	8.41137	0	3.26334	0.433121	Detected	Not Detected	Not Detected	Lipe	Mus musculus lipase, hormone sensitive (Lipe), transcript variant 1, mRNA [NM_010719]	GO:0046340|GO:0006629|GO:0004806|GO:0005886|GO:0006363|GO:0016788|GO:0006361|GO:0005634|GO:0005615|GO:0016298|GO:0005829|GO:0016042|GO:0005739|GO:0005737|GO:0016787|GO:0016020|GO:0005901|GO:0008152|GO:0047372|GO:0019433|GO:0042134|GO:0033878|GO:0008202|GO:0008203	26165887	chr7	26165828	-	FALSE	mm|7qA3	16890	NM_010719	lipase, hormone sensitive	chr7:26165887-26165828	NM_010719	Mm.333679
A_52_P116134	3507.88	3924.67	3692.31	0	-0.10455	-0.107467	Detected	Detected	Detected	Aldh2	Mus musculus aldehyde dehydrogenase 2, mitochondrial (Aldh2), nuclear gene encoding mitochondrial protein, mRNA [NM_009656]	GO:0005739|GO:0016620|GO:0008152|GO:0016491|GO:0004029|GO:0055114|GO:0042802	122022690	chr5	122022137	-	FALSE	mm|5qF	11669	NM_009656	aldehyde dehydrogenase 2, mitochondrial	chr5:122022690-122022137	NM_009656	Mm.284446
A_55_P1960659	5.85854	30.2852	5.17752	0	2.10347	-0.359671	Detected	Not Detected	Not Detected	Fer1l6	fer-1-like 6 (C. elegans) [Source:MGI Symbol;Acc:MGI:3645398] [ENSMUST00000159177]	GO:0008150|GO:0003674|GO:0005575	58494383	chr15	58494324	+	FALSE	mm|15qD1	631797	XM_905719	fer-1-like 6 (C. elegans)	chr15:58494324-58494383	XM_905719	Mm.309441
A_55_P1991945	125.926	176.258	129.292	0	0.218589	-0.143337	Detected	Detected	Detected				22872347	chr17	22872288	+	FALSE	mm|17qA3.3				chr17:022872288-022872347
A_66_P114582	5.52508	52.6252	5.05311	0	2.98516	-0.310215	Detected	Not Detected	Not Detected		immunoglobulin heavy variable V1-54 [Source:MGI Symbol;Acc:MGI:3647133] [ENSMUST00000103525]		116432095	chr12	116432036	-	FALSE	mm|12qF2		AF303844		chr12:116432095-116432036		Mm.313452
A_55_P2055864	36.0684	41.1872	26.2567	0	-0.0750647	-0.639437	Detected	Detected	Detected	Dvl2	dishevelled 2, dsh homolog (Drosophila) [Source:MGI Symbol;Acc:MGI:106613] [ENSMUST00000102575]	GO:0005515|GO:0006366|GO:0005886|GO:0061098|GO:0030136|GO:0042802|GO:0007507|GO:0005109|GO:0044340|GO:0060029|GO:0005737|GO:0051091|GO:0090103|GO:0043507|GO:0016055|GO:0022007|GO:0060070|GO:0005938|GO:0060071|GO:0007379|GO:0019904|GO:0090179|GO:0001843|GO:0045177|GO:0044444|GO:0003007|GO:0001934|GO:0034613|GO:0045893|GO:0035567	69825803	chr11	69825744	+	FALSE	mm|11qB3	13543	BC092396	dishevelled 2, dsh homolog (Drosophila)	chr11:69825744-69825803
A_66_P111490	123.374	5.48116	5.07139	0	-4.75894	-4.78591	Not Detected	Detected	Not Detected	Gm10646	Mus musculus 16 days neonate thymus cDNA, RIKEN full-length enriched library, clone:A130010D05 product:hypothetical protein, full insert sequence. [AK037358]	GO:0008150|GO:0003674|GO:0005575	66954767	chr9	66954708	+	FALSE	mm|9qC	100038622	AK037358	predicted gene 10646	chr9:66954708-66954767		Mm.387246
A_55_P2106700	5.55379	6.33324	5.08108	0	-0.077054	-0.309729	Not Detected	Not Detected	Not Detected	Vmn2r59	Mus musculus vomeronasal 2, receptor 59 (Vmn2r59), mRNA [NM_001105056]	GO:0008150|GO:0007165|GO:0003674|GO:0016020|GO:0007186|GO:0005886|GO:0004930|GO:0004872|GO:0016021|GO:0005575|GO:0004871	49267241	chr7	49267182	-	FALSE	mm|7qB3	628444	NM_001105056	vomeronasal 2, receptor 59	chr7:49267241-49267182	NM_001105056	Mm.469901
A_30_P01029368	5.56423	5.49559	5.09146	0	-0.284431	-0.309493	Not Detected	Not Detected	Not Detected		lincRNA:chr10:21710544-21710942 forward strand		21710779	chr10	21710720	+	FALSE	mm|10qA3				chr10:21710720-21710779
A_55_P2107995	166.064	5.50329	5.10193	0	-5.18183	-5.20595	Not Detected	Detected	Not Detected	Psd	Mus musculus pleckstrin and Sec7 domain containing (Psd), mRNA [NM_028627]	GO:0005622|GO:0005085|GO:0005086|GO:0050790|GO:0005737|GO:0016020|GO:0005886|GO:0032012|GO:0042995|GO:0016021	46387401	chr19	46387342	-	FALSE	mm|19qC3	73728	NM_028627	pleckstrin and Sec7 domain containing	chr19:46387401-46387342	NM_028627	Mm.268532
A_55_P2139886	77.4869	101.628	86.0698	0	0.124753	-0.0298376	Detected	Detected	Detected	Sft2d1	Mus musculus SFT2 domain containing 1 (Sft2d1), mRNA [NM_134114]	GO:0008150|GO:0003674|GO:0005575	8520255	chr17	8520196	+	FALSE	mm|17qA1	106489	NM_134114	SFT2 domain containing 1	chr17:8520196-8520255	NM_134114	Mm.311080
A_52_P257758	5.5984	59.038	22.6091	0	3.13203	1.83243	Detected	Not Detected	Not Detected	Reg4	Mus musculus regenerating islet-derived family, member 4 (Reg4), mRNA [NM_026328]	GO:0008150|GO:0003674|GO:0005737|GO:0005488|GO:0005529|GO:0005576|GO:0005615	98040251	chr3	98037005	+	FALSE	mm|3qF2.2	67709	NM_026328	regenerating islet-derived family, member 4	chr3:98037005-98040251	NM_026328	Mm.46306
A_55_P1972991	328.95	327.394	189.139	0	-0.273363	-0.979813	Detected	Detected	Detected	Pcsk6	Mus musculus proprotein convertase subtilisin/kexin type 6 (Pcsk6), mRNA [NM_011048]	GO:0032455|GO:0007368|GO:0043499|GO:0005794|GO:0048406|GO:0004252|GO:0009986|GO:0005796|GO:0007354|GO:0032902|GO:0005625|GO:0005615|GO:0051605|GO:0031012|GO:0009100|GO:0016787|GO:0016486|GO:0004175|GO:0008236|GO:0008233|GO:0032940|GO:0008201	73195200	chr7	73195141	+	FALSE	mm|7qC	18553	NM_011048	proprotein convertase subtilisin/kexin type 6	chr7:73195141-73195200	NM_011048	Mm.294007
A_30_P01018376	34.8624	38.3064	15.6825	0	-0.13061	-1.33391	Detected	Detected	Not Detected		lincRNA:chr1:153685487-153710962 reverse strand		153699333	chr1	153699274	-	FALSE	mm|1qG2				chr1:153699333-153699274
A_52_P116253	31.485	150.256	117.234	0	1.98817	1.71527	Detected	Detected	Detected	Atf2	Mus musculus activating transcription factor 2 (Atf2), transcript variant 1, mRNA [NM_001025093]	GO:0005515|GO:0003700|GO:0032915|GO:0005634|GO:0046872|GO:0005622|GO:0002756|GO:0003690|GO:0002755|GO:0045944|GO:0046983|GO:0045444|GO:0006355|GO:0046982|GO:0005624|GO:0003676|GO:0003677|GO:0003151|GO:0006351|GO:0043565|GO:0001077|GO:0003682|GO:0005654|GO:0008270|GO:0060612	73684349	chr2	73684290	-	FALSE	mm|2qC3	11909	NM_001025093	activating transcription factor 2	chr2:73684349-73684290	NM_001025093	Mm.209903
A_55_P2202184	5.64956	72.0144	48.7932	0	3.40555	2.92908	Detected	Not Detected	Detected	4933400F21Rik	Mus musculus RIKEN cDNA 4933400F21 gene (4933400F21Rik), non-coding RNA [NR_015540]	GO:0008150|GO:0003674|GO:0005575	91574125	chr1	91574066	-	FALSE	mm|1qD	74403	NR_015540	RIKEN cDNA 4933400F21 gene	chr1:91574125-91574066	NR_015540	Mm.444291
A_30_P01027718	62.4254	5.56951	22.1034	0	-3.75304	-1.67926	Not Detected	Detected	Not Detected		lincRNA:chr11:58136882-58143829 forward strand		58140045	chr11	58139986	+	FALSE	mm|11qB1.3				chr11:58139986-58140045
A_30_P01025243	69.0629	68.188	5.20135	0	-0.284918	-3.91234	Detected	Detected	Not Detected		lincRNA:chr3:121615836-121616109 forward strand		121615964	chr3	121615905	+	FALSE	mm|3qG1				chr3:121615905-121615964
A_51_P232142	3081.45	3514.09	3143.73	0	-0.0769815	-0.152521	Detected	Detected	Detected	Thumpd3	Mus musculus THUMP domain containing 3 (Thumpd3), mRNA [NM_008188]	GO:0008150|GO:0003674|GO:0003723|GO:0008168|GO:0005575|GO:0032259|GO:0016740	113017991	chr6	113017932	+	FALSE	mm|6qE3	14911	NM_008188	THUMP domain containing 3	chr6:113017932-113017991	NM_008188	Mm.781
A_51_P112308	344.323	503.472	356.409	0	0.281622	-0.131621	Detected	Detected	Detected	1810011O10Rik	Mus musculus RIKEN cDNA 1810011O10 gene (1810011O10Rik), mRNA [NM_026931]	GO:0008150|GO:0003674|GO:0006915|GO:0005575	25548213	chr8	25548154	-	FALSE	mm|8qA2	69068	NM_026931	RIKEN cDNA 1810011O10 gene	chr8:25548213-25548154	NM_026931	Mm.25775
A_55_P2077497	3469.99	8162.24	10976.9	0	0.967509	1.48008	Detected	Detected	Detected		predicted gene, 17678 [Source:MGI Symbol;Acc:MGI:4937312] [ENSMUST00000167348]		57850670	chr3	57850492	+	FALSE	mm|3qD		AK158706		chr3:57850492-57850670		Mm.235238
A_55_P1997585	35.3769	48.8714	33.8985	0	0.199658	-0.242977	Detected	Detected	Detected				27737398	chr7	27737339	+	FALSE	mm|7qA3				chr7:027737339-027737398
A_30_P01032673	59.9323	5.6398	13.4075	0	-3.67614	-2.34169	Not Detected	Detected	Not Detected		lincRNA:chr11:112898724-113062945 reverse strand		112899300	chr11	112899241	-	FALSE	mm|11qE2				chr11:112899300-112899241
ERCC-00147_344	5.81735	5.91224	5.40485	0	-0.243183	-0.287498	Not Detected	Not Detected	Not Detected		Unknown						pos
A_55_P2159865	248.928	315.489	332.932	0	0.0753379	0.238109	Detected	Detected	Detected	Zfp59	Mus musculus zinc finger protein 59 (Zfp59), mRNA [NM_011762]	GO:0008150|GO:0003674|GO:0005634	28641576	chr7	28641517	+	FALSE	mm|7qA3	22717	NM_011762	zinc finger protein 59	chr7:28641517-28641576	NM_011762	Mm.379046
A_55_P2115851	17.6456	39.0214	290.944	0	0.878429	3.86197	Detected	Not Detected	Detected	9930013L23Rik	Mus musculus RIKEN cDNA 9930013L23 gene (9930013L23Rik), mRNA [NM_030728]	GO:0008150|GO:0003674|GO:0005737	91082420	chr7	91082361	-	FALSE	mm|7qD3	80982	NM_030728	RIKEN cDNA 9930013L23 gene	chr7:91082420-91082361	NM_030728	Mm.160389
ERCC-00012_90	8.74569	12.1254	8.01955	0	0.204863	-0.306442	Not Detected	Not Detected	Not Detected		Unknown						pos
A_55_P2013158	38.1993	68.4495	135.166	0	0.574968	1.64173	Detected	Detected	Detected	Ablim1	Mus musculus actin-binding LIM protein 1 (Ablim1), transcript variant 1, mRNA [NM_178688]	GO:0005515|GO:0005737|GO:0007411|GO:0045944|GO:0007010|GO:0008270|GO:0003779|GO:0015629|GO:0005856|GO:0046872	57111731	chr19	57111672	-	FALSE	mm|19qD2	226251	NM_178688	actin-binding LIM protein 1	chr19:57111731-57111672	NM_178688	Mm.217161
A_30_P01033143	5.85111	5.71902	35.9077	0	-0.299467	2.43612	Not Detected	Not Detected	Detected		lincRNA:chr19:6268793-6276607 forward strand		6276458	chr19	6276399	+	FALSE	mm|19qA				chr19:6276399-6276458
A_55_P2089467	5.86872	5.94812	13.4168	0	-0.247139	1.01153	Not Detected	Not Detected	Not Detected				78969924	chr5	78969865	+	FALSE	mm|5qD				chr5:078969865-078969924
A_52_P637282	1918.04	1830.54	761.954	0	-0.333884	-1.51325	Detected	Detected	Detected	Wipf1	Mus musculus WAS/WASL interacting protein family, member 1 (Wipf1), mRNA [NM_153138]	GO:0046827|GO:0030048|GO:0005737|GO:0030036|GO:0005884|GO:0003779|GO:0031410|GO:0015629|GO:0005856	73267888	chr2	73267829	-	FALSE	mm|2qC3	215280	NM_153138	WAS/WASL interacting protein family, member 1	chr2:73267888-73267829	NM_153138	Mm.223504
A_65_P16630	40.5805	124.701	76.376	0	1.35309	0.730941	Detected	Detected	Detected	BC068281	Mus musculus cDNA sequence BC068281 (BC068281), transcript variant 1, mRNA [NM_001170858]	GO:0008150|GO:0003674|GO:0005575	4862114	chr12	4858720	+	FALSE	mm|12qA1.1	238037	NM_001170858	cDNA sequence BC068281	chr12:4858720-4862114	NM_001170858	Mm.146087
A_55_P2048508	5.92016	9.01217	30.3688	0	0.339715	2.17749	Not Detected	Not Detected	Detected				72110515	chr12	72110456	-	FALSE	mm|12qC3				chr12:072110515-072110456
A_30_P01031930	9.36442	9.27791	10.8392	0	-0.279915	0.0296044	Not Detected	Not Detected	Not Detected		lincRNA:chr7:49715933-49771497 reverse strand		49728768	chr7	49728709	-	FALSE	mm|7qB3				chr7:49728768-49728709
A_30_P01027340	15.7073	76.858	11.8498	0	2.02424	-0.587959	Detected	Not Detected	Not Detected		lincRNA:chr3:35783763-35784442 reverse strand		35784041	chr3	35783982	-	FALSE	mm|3qB				chr3:35784041-35783982
A_55_P2149791	5.97197	58.0042	10.0622	0	3.01335	0.571276	Detected	Not Detected	Not Detected		UI-M-HU0-cqu-o-17-0-UI.r1 NIH_BMAP_HU0 Mus musculus cDNA clone IMAGE:30667264 5', mRNA sequence [CO046494]		98457838	chr6	98457779	-	FALSE	mm|6qD3		CO046494		chr6:98457838-98457779		Mm.454018
A_30_P01029403	9.42656	9.38308	33.796	0	-0.273194	1.66066	Not Detected	Not Detected	Detected		lincRNA:chr12:111829967-111830904 forward strand		111830469	chr12	111830410	+	FALSE	mm|12qF1				chr12:111830410-111830469
A_66_P101786	12.2691	14.2257	5.49728	0	-0.053052	-1.33963	Not Detected	Not Detected	Not Detected	Gm10748	predicted gene 10748 [Source:MGI Symbol;Acc:MGI:3641901] [ENSMUST00000099256]	GO:0008150|GO:0003674|GO:0005575	5215152	chr3	5215093	+	FALSE	mm|3qA1	100038710	XM_003086284	predicted gene 10748	chr3:5215093-5215152	XM_003086284
A_55_P2085979	614.1	717.357	623.326	0	-0.0423069	-0.159876	Detected	Detected	Detected	Igf1	Mus musculus insulin-like growth factor 1 (Igf1), transcript variant 2, mRNA [NM_184052]	GO:0005515|GO:0005159|GO:0030307|GO:0005158|GO:0046579|GO:0030879|GO:0005614|GO:0005615|GO:0030104|GO:0046326|GO:0042127|GO:0007613|GO:0045445|GO:0014834|GO:0045821|GO:0005496|GO:0050679|GO:0048286|GO:0045740|GO:0045840|GO:0014068|GO:0014904|GO:0030166|GO:0005178|GO:0005179|GO:0045600|GO:0010001|GO:0045893|GO:0043539|GO:0008083|GO:0035630|GO:0008284|GO:0008285|GO:0030324|GO:0032878|GO:0021940|GO:…	87378515	chr10	87378456	+	FALSE	mm|10qC1	16000	NM_184052	insulin-like growth factor 1	chr10:87378456-87378515	NM_184052	Mm.268521
A_51_P217598	6.04052	5.86565	25.4188	0	-0.308906	1.89176	Not Detected	Not Detected	Not Detected		RIKEN cDNA 4932442E05 gene [Source:MGI Symbol;Acc:MGI:1921665] [ENSMUST00000059966]		118300132	chr10	118300073	+	FALSE	mm|10qD2		AK016565		chr10:118300073-118300132		Mm.458174
A_55_P2358299	6.05714	5.87797	5.53632	0	-0.309842	-0.311099	Not Detected	Not Detected	Not Detected	AU021128	AU019847 Mouse eight-cell stage embryo cDNA Mus musculus cDNA clone J0523C08 3'. [AU019847]		52734890	chr2	52734832	-	FALSE	mm|2qC1.1	99209	AU019847	expressed sequence AU021128	chr2:052734890-052734832		Mm.26187
A_55_P1969885	242.196	226.67	157.382	0	-0.362107	-0.803296	Detected	Detected	Detected								FALSE
A_55_P2287105	33.3043	5.91355	5.57103	0	-2.76014	-2.76108	Not Detected	Detected	Not Detected	4933407C09Rik	Mus musculus adult male testis cDNA, RIKEN full-length enriched library, clone:4933407C09 product:unclassifiable, full insert sequence. [AK016713]	GO:0008150|GO:0003674|GO:0005575	168906267	chr2	168906208	-	FALSE	mm|2qH3	71023	AK016713	RIKEN cDNA 4933407C09 gene	chr2:168906267-168906208		Mm.61180
A_55_P2073642	116.96	133.933	150.487	0	-0.0710244	0.182238	Detected	Detected	Detected	1600014C10Rik	Mus musculus RIKEN cDNA 1600014C10 gene (1600014C10Rik), transcript variant 1, mRNA [NM_001085385]	GO:0008150|GO:0003674|GO:0016020|GO:0016021|GO:0005575	38979989	chr7	38979930	+	FALSE	mm|7qB2	72244	NM_001085385	RIKEN cDNA 1600014C10 gene	chr7:38979930-38979989	NM_001085385	Mm.187554
A_30_P01024658	6.13719	5.93489	10.1892	0	-0.314882	0.550002	Not Detected	Not Detected	Not Detected		lincRNA:chr16:64796849-64843249 reverse strand		64822307	chr16	64822248	-	FALSE	mm|16qC1.3				chr16:64822307-64822248
A_30_P01017657	16.769	21.5246	22.2522	0	0.0936642	0.226762	Not Detected	Not Detected	Not Detected		lincRNA:chrX:121970356-121970881 reverse strand		121970836	chrX	121970777	-	FALSE	mm|XqE3				chrX:121970836-121970777
A_51_P101375	11.1634	10.8839	6.90943	0	-0.303105	-0.873528	Not Detected	Not Detected	Not Detected	St6gal1	Mus musculus beta galactoside alpha 2,6 sialyltransferase 1 (St6gal1), mRNA [NM_145933]	GO:0008373|GO:0005794|GO:0016020|GO:0016757|GO:0008152|GO:0006486|GO:0016021|GO:0016740|GO:0003835	23358465	chr16	23358405	+	FALSE	mm|16qB1	20440	NM_145933	beta galactoside alpha 2,6 sialyltransferase 1	chr16:23358405-23358465	NM_145933	Mm.149029
A_30_P01031899	6.18069	5.9633	5.61232	0	-0.318182	-0.32056	Not Detected	Not Detected	Not Detected		lincRNA:chr3:84609788-84618062 forward strand		84614422	chr3	84614363	+	FALSE	mm|3qF1				chr3:84614363-84614422
A_52_P401475	6.19432	5.9715	19.3563	0	-0.319377	1.46239	Not Detected	Not Detected	Not Detected	Ubxn4	Mus musculus UBX domain protein 4 (Ubxn4), mRNA [NM_026390]	GO:0006986|GO:0008150|GO:0003674|GO:0016020|GO:0005783|GO:0005634|GO:0005575	130175924	chr1	130175865	+	FALSE	mm|1qE4	67812	NM_026390	UBX domain protein 4	chr1:130175865-130175924	NM_026390	Mm.293321
A_55_P2001510	278480	282441	297649	0	-0.246149	-0.0853558	Detected	Detected	Detected				42693881	chr8	42693822	-	FALSE	mm|8qA4				chr8:042693881-042693822
A_55_P2021378	2464.42	2723.54	2644.28	0	-0.12229	-0.0797625	Detected	Detected	Detected	Wapal	Mus musculus wings apart-like homolog (Drosophila) (Wapal), mRNA [NM_001004436]	GO:0003674|GO:0008278|GO:0005737|GO:0000795|GO:0009636|GO:0005634|GO:0071922|GO:0008156|GO:0071168|GO:0000785|GO:0045875|GO:0035562	35559043	chr14	35558984	+	FALSE	mm|14qB	218914	NM_001004436	wings apart-like homolog (Drosophila)	chr14:35558984-35559043	NM_001004436	Mm.27957
A_30_P01032696	6.23137	5.99164	13.1879	0	-0.323123	0.900202	Not Detected	Not Detected	Not Detected		lincRNA:chr5:108544188-108545013 forward strand		108544813	chr5	108544754	+	FALSE	mm|5qF				chr5:108544754-108544813
A_30_P01033588	6.25503	8.32235	8.50705	0	0.145449	0.262251	Not Detected	Not Detected	Not Detected		lincRNA:chr5:110891642-110918642 forward strand		110910123	chr5	110910064	+	FALSE	mm|5qF				chr5:110910064-110910123
A_55_P2051787	6.60971	71.5245	7.51432	0	3.16925	0.00366402	Detected	Not Detected	Not Detected	Gbx1	Mus musculus gastrulation brain homeobox 1 (Gbx1), mRNA [NM_015739]	GO:0043565|GO:0008150|GO:0003674|GO:0006355|GO:0003700|GO:0005634|GO:0005575|GO:0003677|GO:0006351	24010303	chr5	24010244	-	FALSE	mm|5qA3	231044	NM_015739	gastrulation brain homeobox 1	chr5:24010303-24010244	NM_015739	Mm.246596
A_55_P2038822	6.26243	83.8995	5.62998	0	3.47734	-0.334982	Detected	Not Detected	Not Detected	Jph4	Mus musculus 13 days embryo forelimb cDNA, RIKEN full-length enriched library, clone:5930404A10 product:weakly similar to JUNCTOPHILIN TYPE3 [Homo sapiens], full insert sequence. [AK031092]	GO:0008150|GO:0005792|GO:0003674|GO:0016020|GO:0016021	55730199	chr14	55730140	-	FALSE	mm|14qC3	319984	AK031092	junctophilin 4	chr14:55730199-55730140		Mm.486015
A_55_P2027042	6.27094	6.0071	5.62727	0	-0.328536	-0.337636	Not Detected	Not Detected	Not Detected	Olfr629	Mus musculus olfactory receptor 629 (Olfr629), mRNA [NM_146821]	GO:0007608|GO:0007165|GO:0004984|GO:0007186|GO:0004930|GO:0004872|GO:0016021|GO:0004871	110888774	chr7	110888715	-	FALSE	mm|7qE3	258818	NM_146821	olfactory receptor 629	chr7:110888774-110888715	NM_146821	Mm.377707
A_55_P2114697	3271.66	9504.28	9466.19	0	1.27203	1.35137	Detected	Detected	Detected	Gcm1	Mus musculus glial cells missing homolog 1 (Drosophila) (Gcm1), mRNA [NM_008103]	GO:0005667|GO:0006355|GO:0003700|GO:0060706|GO:0060670|GO:0005634|GO:0007275|GO:0003677|GO:0006351|GO:0046872|GO:0060018|GO:0008270|GO:0008134	123731626	chr7	123731567	-	FALSE	mm|7qF1	14531	NM_008103	glial cells missing homolog 1 (Drosophila)	chr7:123731626-123731567	NM_008103	Mm.1400
A_30_P01026324	202.868	266.149	182.284	0	0.125167	-0.335743	Detected	Detected	Detected		lincRNA:chr4:149383134-149451259 reverse strand		149443305	chr4	149443246	-	FALSE	mm|4qE2				chr4:149443305-149443246
A_30_P01020924	6.29238	16.037	5.61164	0	1.0832	-0.346575	Not Detected	Not Detected	Not Detected		lincRNA:chr17:95255725-95272425 forward strand		95257862	chr17	95257803	+	FALSE	mm|17qE5				chr17:95257803-95257862
A_55_P1992530	6.29738	7.24461	5.60313	0	-0.0643702	-0.349911	Not Detected	Not Detected	Not Detected	Clec4b1	Mus musculus C-type lectin domain family 4, member b1 (Clec4b1), transcript variant 1, mRNA [NM_001190310]	GO:0005529|GO:0004872	123016054	chr6	123015995	+	FALSE	mm|6qF2	69810	NM_001190310	C-type lectin domain family 4, member b1	chr6:123015995-123016054	NM_001190310	Mm.333374
A_55_P2106801	120.474	218.831	2302.13	0	0.594563	4.07478	Detected	Detected	Detected	Bglap-rs1	Mus musculus bone gamma-carboxyglutamate protein, related sequence 1 (Bglap-rs1), mRNA [NM_031368]	GO:0008150|GO:0003674|GO:0030500|GO:0005509|GO:0005576|GO:0005575|GO:0031214	88172599	chr3	88172540	-	FALSE	mm|3qF1	12095	NM_031368	bone gamma-carboxyglutamate protein, related sequence 1	chr3:88172599-88172540	NM_031368	Mm.482191
A_55_P2170817	99.4685	177.634	91.6347	0	0.570071	-0.299736	Detected	Detected	Detected		expressed sequence AI847159 [Source:MGI Symbol;Acc:MGI:3528181] [ENSMUST00000141786]		129003945	chr2	129003886	-	FALSE	mm|2qF1		XR_104720		chr2:129003945-129003886	XR_104720
A_55_P1967478	6.30574	5.99269	5.56801	0	-0.339986	-0.360893	Not Detected	Not Detected	Not Detected	Hbb-y	Mus musculus hemoglobin Y, beta-like embryonic chain (Hbb-y), mRNA [NM_008221]	GO:0019825|GO:0005833|GO:0005506|GO:0006810|GO:0005344|GO:0000122|GO:0046872|GO:0020037|GO:0015671	111000327	chr7	111000268	-	FALSE	mm|7qE3	15135	NM_008221	hemoglobin Y, beta-like embryonic chain	chr7:111000327-111000268	NM_008221	Mm.440164
A_55_P1968320	12.3689	48.5193	11.2478	0	1.70532	-0.318466	Detected	Not Detected	Not Detected	Agbl3	ATP/GTP binding protein-like 3 [Source:MGI Symbol;Acc:MGI:1923473] [ENSMUST00000135304]	GO:0005737|GO:0016787|GO:0006508|GO:0004180|GO:0008270|GO:0008233|GO:0005575|GO:0046872|GO:0008237|GO:0004181	34753644	chr6	34753585	+	FALSE	mm|6qB1	76223	AK054066	ATP/GTP binding protein-like 3	chr6:34753585-34753644		Mm.150047
A_30_P01025820	6.30583	5.97734	19.7175	0	-0.343709	1.46332	Not Detected	Not Detected	Not Detected		lincRNA:chr8:91471819-91551119 reverse strand		91548615	chr8	91548556	-	FALSE	mm|8qC3				chr8:91548615-91548556
A_30_P01032978	392.195	285.631	168.813	0	-0.723943	-1.39753	Detected	Detected	Detected		lincRNA:chr15:77164450-77201325 reverse strand		77173764	chr15	77173705	-	FALSE	mm|15qE1				chr15:77173764-77173705
A_55_P2089500	6.29961	5.95457	5.49637	0	-0.347791	-0.378174	Not Detected	Not Detected	Not Detected	Cyp4f40	Mus musculus cytochrome P450, family 4, subfamily f, polypeptide 40 (Cyp4f40), mRNA [NM_001101588]	GO:0004497|GO:0005789|GO:0055114	32812921	chr17	32812862	+	FALSE	mm|17qB1	631304	NM_001101588	cytochrome P450, family 4, subfamily f, polypeptide 40	chr17:32812862-32812921	NM_001101588	Mm.328950
A_30_P01019936	67.3167	96.1826	55.1238	0	0.248285	-0.469682	Detected	Detected	Detected		lincRNA:chr11:53592946-53637922 reverse strand		53597232	chr11	53597173	-	FALSE	mm|11qB1.3				chr11:53597232-53597173
A_55_P2023523	6.4144	24.2505	5.91044	0	1.6521	-0.29944	Not Detected	Not Detected	Not Detected	Aloxe3	Mus musculus arachidonate lipoxygenase 3 (Aloxe3), mRNA [NM_011786]	GO:0008152|GO:0016491|GO:0016702|GO:0003824|GO:0046872|GO:0055114	68962616	chr11	68962557	+	FALSE	mm|11qB3	23801	NM_011786	arachidonate lipoxygenase 3	chr11:68962557-68962616	NM_011786	Mm.41989
A_51_P124798	629.907	666.303	750.577	0	-0.185487	0.0714693	Detected	Detected	Detected	Tmem192	Mus musculus transmembrane protein 192 (Tmem192), transcript variant 1, mRNA [NM_028427]	GO:0008150|GO:0003674|GO:0005737|GO:0005794|GO:0016020|GO:0005634|GO:0016021|GO:0005764|GO:0043231|GO:0005768	67489455	chr8	67488190	+	FALSE	mm|8qB3.1	73067	NM_028427	transmembrane protein 192	chr8:67488190-67489455	NM_028427	Mm.294445
A_55_P1952915	565.37	1203.85	2732.96	0	0.823866	2.09181	Detected	Detected	Detected	Sh3bgr	Mus musculus SH3-binding domain glutamic acid-rich protein (Sh3bgr), mRNA [NM_015825]	GO:0008150|GO:0003674|GO:0017124|GO:0005829	96450540	chr16	96450481	+	FALSE	mm|16qC4	50795	NM_015825	SH3-binding domain glutamic acid-rich protein	chr16:96450481-96450540	NM_015825	Mm.28638
A_55_P1977345	6.40572	6.43522	5.93457	0	-0.259897	-0.291609	Not Detected	Not Detected	Not Detected	Olfr191	Mus musculus olfactory receptor 191 (Olfr191), mRNA [NM_001011807]	GO:0007608|GO:0007165|GO:0004984|GO:0007186|GO:0004930|GO:0004872|GO:0016021|GO:0004871	59085884	chr16	59085825	-	FALSE	mm|16qC1.3	258035	NM_001011807	olfactory receptor 191	chr16:59085884-59085825	NM_001011807	Mm.377334
A_55_P2123484	16.201	45.9605	69.0257	0	1.23779	1.90966	Detected	Not Detected	Detected	Gm11627	Mus musculus predicted gene 11627 (Gm11627), non-coding RNA [NR_040286]	GO:0008150|GO:0003674|GO:0005575	102437862	chr11	102437803	-	FALSE	mm|11qE1	100040792	NR_040286	predicted gene 11627	chr11:102437862-102437803	NR_040286	Mm.277966
A_30_P01027307	6.39356	12.2375	9.23839	0	0.670093	0.349629	Not Detected	Not Detected	Not Detected		lincRNA:chr4:33369310-33369871 reverse strand		33369529	chr4	33369470	-	FALSE	mm|4qA5				chr4:33369529-33369470
A_55_P2262743	6.38555	7.54572	10.1843	0	-0.0256763	0.492072	Not Detected	Not Detected	Not Detected	Gm671	H8188G08-5 NIA Mouse Unique Gene Set Version 2 Mus musculus cDNA clone H8188G08 5', mRNA sequence [CK332063]	GO:0008150|GO:0003674|GO:0005575	101225917	chr15	101225858	-	FALSE	mm|15qF2	268853	CK332063	predicted gene 671	chr15:101225917-101225858		Mm.383464
A_55_P2164694	249.058	323.201	99.7785	0	0.109427	-1.50107	Detected	Detected	Detected				61939227	chr15	61939168	+	FALSE	mm|15qD1				chr15:061939168-061939227
A_55_P2083454	6.36745	6.43776	5.93894	0	-0.250683	-0.281902	Not Detected	Not Detected	Not Detected	Gm10844	PREDICTED: Mus musculus predicted gene 10844 (Gm10844), miscRNA [XR_105445]	GO:0008150|GO:0003674|GO:0005575	104155645	chr11	104155586	-	FALSE	mm|11qE1	100303739	XR_105445	predicted gene 10844	chr11:104155645-104155586	XR_105445	Mm.449812
A_52_P127362	9436.38	11466.5	8623.07	0	0.0145979	-0.311422	Detected	Detected	Detected	Vmp1	Mus musculus vacuole membrane protein 1 (Vmp1), mRNA [NM_029478]	GO:0005773|GO:0008150|GO:0003674|GO:0016020|GO:0005886|GO:0005783|GO:0006914|GO:0016021|GO:0007155	86398313	chr11	86398254	-	FALSE	mm|11qC	75909	NM_029478	vacuole membrane protein 1	chr11:86398313-86398254	NM_029478	Mm.390398
A_55_P1954388	6.34465	6.43065	5.93034	0	-0.247101	-0.278818	Not Detected	Not Detected	Not Detected	Vmn2r72-ps	Mus musculus vomeronasal 2, receptor 72, pseudogene (Vmn2r72-ps), mRNA [NM_001105185]		92886407	chr7	92886348	-	FALSE	mm|7qD3	244114	NM_001105185	vomeronasal 2, receptor 72, pseudogene	chr7:92886407-92886348	NM_001105185	Mm.469907
A_55_P2029895	6.33402	6.42437	5.92531	0	-0.246093	-0.277621	Not Detected	Not Detected	Not Detected				122828104	chr9	122828045	+	FALSE	mm|9qF4				chr9:122828045-122828104
A_66_P108468	36.872	38.017	40.4213	0	-0.222407	-0.0488005	Detected	Detected	Detected	2610528A11Rik	Mus musculus RIKEN cDNA 2610528A11 gene (2610528A11Rik), mRNA [NM_001206684]	GO:0008150|GO:0003674|GO:0005575	37915426	chr14	37915367	-	FALSE	mm|14qB	70045	NM_001206684	RIKEN cDNA 2610528A11 gene	chr14:37915426-37915367	NM_001206684	Mm.271619
A_30_P01033203	61.7243	23.7812	32.2693	0	-1.64254	-1.11707	Not Detected	Detected	Detected		lincRNA:chr3:95443575-95462543 reverse strand		95457744	chr3	95457685	-	FALSE	mm|3qF2.1				chr3:95457744-95457685
ERCC-00077_121	5.88306	6.10806	6.12416	0	-0.212378	-0.123446	Not Detected	Not Detected	Not Detected		Unknown						pos
A_51_P103706	5.66184	5.78011	5.40719	0	-0.236699	-0.247784	Not Detected	Not Detected	Not Detected	Cyp2c29	Mus musculus cytochrome P450, family 2, subfamily c, polypeptide 29 (Cyp2c29), mRNA [NM_007815]	GO:0005792|GO:0004497|GO:0016491|GO:0046872|GO:0055114	39403701	chr19	39403642	+	FALSE	mm|19qC3	13095	NM_007815	cytochrome P450, family 2, subfamily c, polypeptide 29	chr19:39403642-39403701	NM_007815	Mm.20764
A_55_P2051414	17322.6	15448.2	5945.2	0	-0.431746	-1.72425	Detected	Detected	Detected	Axl	Mus musculus AXL receptor tyrosine kinase (Axl), transcript variant 1, mRNA [NM_009465]	GO:0006909|GO:0070301|GO:0060068|GO:0034101|GO:0042698|GO:0007283|GO:0030154|GO:0043524|GO:0006954|GO:0000166|GO:0016301|GO:0031668|GO:0034446|GO:0004872|GO:0001779|GO:0043066|GO:0046982|GO:0043277|GO:0030168|GO:0032720|GO:0006916|GO:0005524|GO:0007165|GO:0016310|GO:0016020|GO:0001974|GO:0043491|GO:0051250|GO:0016021|GO:0021885|GO:0001764|GO:0032940|GO:0016740|GO:0043548|GO:0007167|GO:0032036	26542600	chr7	26542541	-	FALSE	mm|7qA3	26362	NM_009465	AXL receptor tyrosine kinase	chr7:26542600-26542541	NM_009465	Mm.4128
A_55_P1993353	23.3106	8.98398	5.85078	0	-1.64208	-2.17568	Not Detected	Not Detected	Not Detected	Slc44a5	Mus musculus solute carrier family 44, member 5 (Slc44a5), mRNA [NM_001081263]	GO:0008150|GO:0003674|GO:0016020|GO:0016021|GO:0005575	153934612	chr3	153934553	+	FALSE	mm|3qH4	242259	NM_001081263	solute carrier family 44, member 5	chr3:153934553-153934612	NM_001081263	Mm.239962
A_30_P01020233	47.3133	13.5078	5.83628	0	-2.07497	-3.20052	Not Detected	Detected	Not Detected		lincRNA:chr18:47690173-47697423 reverse strand		47694260	chr18	47694201	-	FALSE	mm|18qC				chr18:47694260-47694201
A_30_P01022026	54.9647	29.0646	24.0385	0	-1.18577	-1.37455	Not Detected	Detected	Not Detected		lincRNA:chr10:59382822-59383642 reverse strand		59383026	chr10	59382967	-	FALSE	mm|10qB4				chr10:59383026-59382967
A_52_P45841	52.5235	59.2963	94.5836	0	-0.0915465	0.667236	Detected	Detected	Detected	Gorasp1	Mus musculus golgi reassembly stacking protein 1 (Gorasp1), mRNA [NM_028976]	GO:0003674|GO:0005794|GO:0016020|GO:0007030|GO:0006810|GO:0015031|GO:0005829	119834968	chr9	119834909	-	FALSE	mm|9qF4	74498	NM_028976	golgi reassembly stacking protein 1	chr9:119834968-119834909	NM_028976	Mm.104789
A_55_P2049597	1366.74	1825.25	1587.14	0	0.150824	0.0342941	Detected	Detected	Detected	Tpp2	Mus musculus tripeptidyl peptidase II (Tpp2), mRNA [NM_009418]	GO:0042277|GO:0005737|GO:0016787|GO:0004252|GO:0004177|GO:0006508|GO:0008240|GO:0008236|GO:0008233|GO:0005634|GO:0005625	44059815	chr1	44059756	+	FALSE	mm|1qC1.1	22019	NM_009418	tripeptidyl peptidase II	chr1:44059756-44059815	NM_009418	Mm.401675
A_51_P100624	60.7229	27.0287	5.77255	0	-1.43427	-3.57635	Not Detected	Detected	Not Detected	Krtap9-3	Mus musculus keratin associated protein 9-3 (Krtap9-3), mRNA [NM_029351]	GO:0005882|GO:0008150|GO:0003674|GO:0005575|GO:0045095	99458872	chr11	99458813	-	FALSE	mm|11qD	75586	NM_029351	keratin associated protein 9-3	chr11:99458872-99458813	NM_029351	Mm.75707
A_66_P100496	21.6634	23.0236	45.0258	0	-0.178669	0.874103	Not Detected	Not Detected	Detected	Speer4b	Mus musculus spermatogenesis associated glutamate (E)-rich protein 4b (Speer4b), mRNA [NM_028561]	GO:0008150|GO:0003674|GO:0005575	27822759	chr5	27822700	-	FALSE	mm|5qB1	73526	NM_028561	spermatogenesis associated glutamate (E)-rich protein 4b	chr5:27822759-27822700	NM_028561	Mm.389608
A_55_P1974804	220.885	276.622	3770.92	0	0.058095	3.91216	Detected	Detected	Detected	Slc24a4	Mus musculus solute carrier family 24 (sodium/potassium/calcium exchanger), member 4 (Slc24a4), mRNA [NM_172152]	GO:0005432|GO:0055085|GO:0071436|GO:0015297|GO:0016020|GO:0005887|GO:0070588|GO:0006810|GO:0006816|GO:0016021|GO:0006814|GO:0006813|GO:0071805|GO:0006811|GO:0008273|GO:0015293	103504959	chr12	103504900	+	FALSE	mm|12qE	238384	NM_172152	solute carrier family 24 (sodium/potassium/calcium exchanger), member 4	chr12:103504900-103504959	NM_172152	Mm.312448
A_30_P01030305	202.372	136.24	152.71	0	-0.837383	-0.587606	Detected	Detected	Detected		lincRNA:chr3:21964899-21974524 reverse strand		21973752	chr3	21973693	-	FALSE	mm|3qA3				chr3:21973752-21973693
A_55_P2179074	85.9555	20.1128	22.1035	0	-2.362	-2.14071	Not Detected	Detected	Not Detected	Ciita	Mus musculus class II transactivator (Ciita), mRNA [NM_007575]	GO:0006355|GO:0044212|GO:0005634|GO:0000122|GO:0008022|GO:0005524|GO:0032403|GO:0006351|GO:0045348|GO:0000166|GO:0045345|GO:0045944|GO:0034341|GO:0045893|GO:0033613|GO:0045892|GO:0046677	10526627	chr16	10526568	+	FALSE	mm|16qA1	12265	NM_007575	class II transactivator	chr16:10526568-10526627	NM_007575	Mm.249560
A_30_P01020670	18.6893	59.8925	23.1453	0	1.41364	0.12712	Detected	Not Detected	Not Detected		lincRNA:chr12:23420304-23420859 reverse strand		23420555	chr12	23420496	-	FALSE	mm|12qA1.3				chr12:23420555-23420496
A_55_P1979650	431.577	754.464	887.001	0	0.539308	0.857926	Detected	Detected	Detected	S100a1	Mus musculus S100 calcium binding protein A1 (S100a1), mRNA [NM_011309]	GO:0005515|GO:0005737|GO:0016529|GO:0005509|GO:0051117|GO:0005634|GO:0000122|GO:0048154|GO:0046872|GO:0042803|GO:0048155|GO:0042802	90315018	chr3	90314959	-	FALSE	mm|3qF1	20193	NM_011309	S100 calcium binding protein A1	chr3:90315018-90314959	NM_011309	Mm.24662
A_52_P487436	95.8018	157.071	5.64442	0	0.446765	-4.26655	Detected	Detected	Not Detected	Nags	Mus musculus N-acetylglutamate synthase (Nags), transcript variant 1, mRNA [NM_145829]	GO:0005739|GO:0008080|GO:0006536|GO:0008152|GO:0006526|GO:0000050|GO:0008652|GO:0016740|GO:0008415|GO:0004042	102009574	chr11	102009515	+	FALSE	mm|11qD	217214	NM_145829	N-acetylglutamate synthase	chr11:102009515-102009574	NM_145829	Mm.31686
A_52_P1035965	50.4222	6.13014	5.62237	0	-3.30659	-3.3462	Not Detected	Detected	Not Detected	Flg2	Mus musculus filaggrin family member 2 (Flg2), mRNA [NM_001013804]	GO:0008150|GO:0003674|GO:0005509|GO:0005575	93024700	chr3	93024641	+	FALSE	mm|3qF2.1	229574	NM_001013804	filaggrin family member 2	chr3:93024641-93024700	NM_001013804	Mm.10755
A_55_P2081885	108656	116253	111005	0	-0.169027	-0.150536	Detected	Detected	Detected				3935377	chr7	3935318	-	FALSE	mm|7qA1				chr7:003935377-003935318
A_52_P409675	146.322	151.675	116.445	0	-0.214681	-0.51088	Detected	Detected	Detected	Wdr11	Mus musculus WD repeat domain 11 (Wdr11), mRNA [NM_172255]	GO:0008150|GO:0003674|GO:0016020|GO:0016021|GO:0005575	136776290	chr7	136776231	+	FALSE	mm|7qF3	207425	NM_172255	WD repeat domain 11	chr7:136776231-136776290	NM_172255	Mm.229323
A_55_P2132932	75.7145	51.9501	132.432	0	-0.809969	0.625216	Detected	Detected	Detected	Mageb1	Mus musculus melanoma antigen, family B, 1 (Mageb1), mRNA [NM_010759]		89260589	chrX	89260530	-	FALSE	mm|XqC2	17145	NM_010759	melanoma antigen, family B, 1	chrX:89260589-89260530	NM_010759	Mm.377100
A_51_P148478	16.2177	6.05236	5.54251	0	-1.68853	-1.73035	Not Detected	Not Detected	Not Detected	Olfr510	Mus musculus olfactory receptor 510 (Olfr510), mRNA [NM_146311]	GO:0007608|GO:0007165|GO:0004984|GO:0016020|GO:0007186|GO:0005886|GO:0004930|GO:0004872|GO:0016021|GO:0004871|GO:0050896	115811555	chr7	115811496	+	FALSE	mm|7qE3	258308	NM_146311	olfactory receptor 510	chr7:115811496-115811555	NM_146311	Mm.377428
A_52_P745	456.14	744.15	898.178	0	0.439591	0.796134	Detected	Detected	Detected	Acox3	Mus musculus acyl-Coenzyme A oxidase 3, pristanoyl (Acox3), mRNA [NM_030721]	GO:0006629|GO:0005504|GO:0016402|GO:0006635|GO:0005782|GO:0050660|GO:0016627|GO:0005739|GO:0008152|GO:0003997|GO:0006631|GO:0016491|GO:0003995|GO:0033540|GO:0044255|GO:0055114|GO:0005777	35956274	chr5	35956215	+	FALSE	mm|5qB3	80911	NM_030721	acyl-Coenzyme A oxidase 3, pristanoyl	chr5:35956215-35956274	NM_030721	Mm.291503
A_55_P2079024	5.88541	6.01265	5.5024	0	-0.235665	-0.278472	Not Detected	Not Detected	Not Detected	Gm6882	PREDICTED: Mus musculus predicted gene 6882 (Gm6882), mRNA [XM_003086960]	GO:0008150|GO:0003674|GO:0000166|GO:0005575|GO:0005524	22455747	chr7	22455688	-	FALSE	mm|7qA3	628475	XM_003086960	predicted gene 6882	chr7:22455747-22455688	XM_003086960
A_30_P01031719	5.86715	76.7991	20.3656	0	3.44383	1.61401	Detected	Not Detected	Not Detected		lincRNA:chr12:89092175-89105525 forward strand		89099770	chr12	89099711	+	FALSE	mm|12qD2				chr12:89099711-89099770
A_55_P1973543	108.768	200.753	44.1243	0	0.617636	-1.483	Detected	Detected	Detected	Bbs10	Mus musculus Bardet-Biedl syndrome 10 (human) (Bbs10), mRNA [NM_027914]	GO:0003674|GO:0000166|GO:0001895|GO:0042995|GO:0005575|GO:0045494|GO:0035058|GO:0044267|GO:0005524	110738225	chr10	110738166	+	FALSE	mm|10qD1	71769	NM_027914	Bardet-Biedl syndrome 10 (human)	chr10:110738166-110738225	NM_027914	Mm.45256
A_51_P396385	130.278	132.167	168.164	0	-0.245749	0.186884	Detected	Detected	Detected	Mars2	Mus musculus methionine-tRNA synthetase 2 (mitochondrial) (Mars2), nuclear gene encoding mitochondrial protein, mRNA [NM_175439]	GO:0005739|GO:0005737|GO:0000166|GO:0006431|GO:0016874|GO:0005759|GO:0004825|GO:0006412|GO:0005524|GO:0004812|GO:0006418	55295701	chr1	55295642	+	FALSE	mm|1qC1.2	212679	NM_175439	methionine-tRNA synthetase 2 (mitochondrial)	chr1:55295642-55295701	NM_175439	Mm.19223
A_55_P2278093	18.6332	14.6645	37.5405	0	-0.612071	0.829182	Not Detected	Not Detected	Detected	AI480461	Mus musculus adult pancreas islet cells cDNA, RIKEN full-length enriched library, clone:C820001A05 product:unclassifiable, full insert sequence. [AK148445]		27457051	chr14	27456992	+	FALSE	mm|14qA3	105525	AK148445	expressed sequence AI480461	chr14:27456992-27457051		Mm.383959
A_55_P2095899	23.9952	72.5888	37.8235	0	1.33048	0.475145	Detected	Not Detected	Detected	2310057B04Rik	Mus musculus adult male tongue cDNA, RIKEN full-length enriched library, clone:2310057B04 product:unclassifiable, full insert sequence. [AK009949]	GO:0008150|GO:0003674|GO:0005575	23517090	chr13	23517031	+	FALSE	mm|13qA3.1	69690	AK009949	RIKEN cDNA 2310057B04 gene	chr13:23517031-23517090		Mm.32643
A_51_P201480	1679.97	2500.79	4073.53	0	0.307419	1.09645	Detected	Detected	Detected	Stat3	Mus musculus signal transducer and activator of transcription 3 (Stat3), transcript variant 1, mRNA [NM_213659]	GO:0005515|GO:0001754|GO:0003700|GO:0001659|GO:0044212|GO:0005886|GO:0006366|GO:0019221|GO:0003706|GO:0060396|GO:0005634|GO:0060397|GO:0035259|GO:0006606|GO:0032870|GO:0005829|GO:0005737|GO:0045944|GO:0040014|GO:0046983|GO:0070102|GO:0004871|GO:0034097|GO:0032355|GO:0006355|GO:0019901|GO:0005509|GO:0042593|GO:0006953|GO:0003677|GO:0007259|GO:0006351|GO:0043565|GO:0007165|GO:0019953|GO:0042755|GO:…	100749657	chr11	100749598	-	FALSE	mm|11qD	20848	NM_213659	signal transducer and activator of transcription 3	chr11:100749657-100749598	NM_213659	Mm.249934
A_66_P105497	5.76308	27.7986	35.473	0	2.00357	2.44042	Not Detected	Not Detected	Detected	Gm5429	PREDICTED: Mus musculus predicted gene 5429 (Gm5429), miscRNA [XR_035260]	GO:0008150|GO:0003674|GO:0005575	11366880	chr11	11366821	+	FALSE	mm|11qA1	432534	XR_035260	predicted gene 5429	chr11:11366821-11366880	XR_035260	Mm.425661
A_55_P2142439	716	710.896	463.507	0	-0.276846	-0.80876	Detected	Detected	Detected	Echdc2	Mus musculus enoyl Coenzyme A hydratase domain containing 2 (Echdc2), mRNA [NM_026728]	GO:0006629|GO:0005739|GO:0008150|GO:0003674|GO:0008152|GO:0006631|GO:0005575|GO:0003824|GO:0016829	107851661	chr4	107851602	+	FALSE	mm|4qC7	52430	NM_026728	enoyl Coenzyme A hydratase domain containing 2	chr4:107851602-107851661	NM_026728	Mm.270783
A_30_P01020448	32.3313	140.307	80.8403	0	1.85106	1.14075	Detected	Detected	Detected		lincRNA:chr2:77152807-77155092 reverse strand		77154937	chr2	77154878	-	FALSE	mm|2qC3				chr2:77154937-77154878
A_55_P2085165	5.71489	26.7543	5.31091	0	1.96045	-0.287157	Not Detected	Not Detected	Not Detected				78006538	chr10	78006479	+	FALSE	mm|10qC1				chr10:078006479-078006538
ERCC-00131_64	5.69761	6.04826	5.27741	0	-0.180362	-0.291918	Not Detected	Not Detected	Not Detected		Unknown						pos
A_55_P2084152	12.2627	8.07883	18.256	0	-0.868581	0.392703	Not Detected	Not Detected	Not Detected				19040715	chr7	19040656	-	FALSE	mm|7qA2				chr7:019040715-019040656
A_30_P01027826	23.3962	36.84	34.4145	0	0.388471	0.375349	Detected	Not Detected	Detected		lincRNA:chr17:33372482-33375285 reverse strand		33372606	chr17	33372547	-	FALSE	mm|17qB1				chr17:33372606-33372547
A_55_P1974869	5.65609	18.4906	6.25743	0	1.44239	-0.0356264	Not Detected	Not Detected	Not Detected	Hormad1	Mus musculus HORMA domain containing 1 (Hormad1), mRNA [NM_026489]	GO:0060629|GO:0048477|GO:0005694|GO:0001824|GO:0005634|GO:0007283|GO:0030154|GO:0003674|GO:0005737|GO:0007067|GO:0007126|GO:0051598|GO:0042138|GO:0051177	95389135	chr3	95389076	+	FALSE	mm|3qF2.1	67981	NM_026489	HORMA domain containing 1	chr3:95389076-95389135	NM_026489	Mm.179050
A_30_P01029261	168.808	5.73224	5.22671	0	-5.14667	-5.19473	Not Detected	Detected	Not Detected		lincRNA:chr14:22267795-22319045 reverse strand		22289080	chr14	22289021	-	FALSE	mm|14qA3				chr14:22289080-22289021
A_30_P01028709	64.2601	12.2748	27.3087	0	-2.65475	-1.41596	Not Detected	Detected	Detected		lincRNA:chr17:9898206-9919226 reverse strand		9898417	chr17	9898358	-	FALSE	mm|17qA1				chr17:9898417-9898358
A_30_P01029850	29.7301	5.69823	56.3108	0	-2.64987	0.740094	Not Detected	Detected	Detected		lincRNA:chr15:102920547-102933472 reverse strand		102926405	chr15	102926346	-	FALSE	mm|15qF3				chr15:102926405-102926346
A_30_P01019177	18.4318	5.68305	45.8299	0	-1.96399	1.1327	Not Detected	Not Detected	Detected		lincRNA:chr13:112648658-112719303 reverse strand		112719144	chr13	112719085	-	FALSE	mm|13qD2.2				chr13:112719144-112719085
A_30_P01026635	65.6135	5.66763	5.16638	0	-3.7997	-3.84816	Not Detected	Detected	Not Detected		lincRNA:chr12:88251191-88252540 forward strand		88252540	chr12	88252481	+	FALSE	mm|12qD2				chr12:88252481-88252540
A_55_P2272563	41.6434	5.65283	5.15268	0	-3.14757	-3.19608	Not Detected	Detected	Not Detected	4933416O17Rik	PREDICTED: Mus musculus RIKEN cDNA 4933416O17 gene (4933416O17Rik), partial miscRNA [XR_106804]	GO:0008150|GO:0003674|GO:0005575	70102315	chr13	70102256	+	FALSE	mm|13qC1	67550	XR_106804	RIKEN cDNA 4933416O17 gene	chr13:70102256-70102315	XR_106804	Mm.158159
A_52_P671676	46.0572	22.7037	5.1392	0	-1.28703	-3.3452	Not Detected	Detected	Not Detected	Rasgrf1	Mus musculus RAS protein-specific guanine nucleotide-releasing factor 1 (Rasgrf1), transcript variant 1, mRNA [NM_011245]	GO:0005515|GO:0051056|GO:0008624|GO:0035020|GO:0005886|GO:0035023|GO:0007264|GO:0008283|GO:0006915|GO:0046578|GO:0032863|GO:0031175|GO:0005829|GO:0030426|GO:0035556|GO:0005085|GO:0005622|GO:0048168|GO:0032320|GO:0035254|GO:0005089	89915162	chr9	89911906	+	FALSE	mm|9qE3.1	19417	NM_011245	RAS protein-specific guanine nucleotide-releasing factor 1	chr9:89911906-89915162	NM_011245	Mm.44561
A_51_P102789	5.59562	5.82724	5.29958	0	-0.20801	-0.25981	Not Detected	Not Detected	Not Detected	C1qc	Mus musculus complement component 1, q subcomponent, C chain (C1qc), mRNA [NM_007574]	GO:0005581|GO:0030853|GO:0005576|GO:0045650	136445825	chr4	136445766	-	FALSE	mm|4qD3	12262	NM_007574	complement component 1, q subcomponent, C chain	chr4:136445825-136445766	NM_007574	Mm.439732
A_55_P2055419	115.489	115.795	194.208	0	-0.262703	0.56846	Detected	Detected	Detected	Arid4a	Mus musculus AT rich interactive domain 4A (RBP1-like) (Arid4a), mRNA [NM_001081195]	GO:0017053|GO:0045892	72124576	chr12	72124517	+	FALSE	mm|12qC3	238247	NM_001081195	AT rich interactive domain 4A (RBP1-like)	chr12:72124517-72124576	NM_001081195	Mm.241601
A_30_P01022480	47.8608	57.3021	65.597	0	-0.00678206	0.273394	Detected	Detected	Detected		lincRNA:chr7:134595900-134610975 reverse strand		134596067	chr7	134596008	-	FALSE	mm|7qF3				chr7:134596067-134596008
A_55_P1987064	5.52836	69.1784	25.6014	0	3.37887	2.02991	Detected	Not Detected	Detected				133005074	chr6	133005015	-	FALSE	mm|6qG1				chr6:133005074-133005015
A_55_P2149382	86.394	113.383	180.807	0	0.125678	0.884054	Detected	Detected	Detected	Gm3448	Mus musculus predicted gene 3448 (Gm3448), mRNA [NM_001123367]	GO:0008150|GO:0003674|GO:0005575	15132806	chr17	15132747	-	FALSE	mm|17qA2	100041639	NM_001123367	predicted gene 3448	chr17:15132806-15132747	NM_001123367	Mm.479523
A_30_P01019077	154.752	5.56208	119.928	0	-5.06472	-0.549184	Not Detected	Detected	Detected		lincRNA:chr3:108763862-108772151 forward strand		108766818	chr3	108766759	+	FALSE	mm|3qF3				chr3:108766759-108766818
A_30_P01032336	91.0967	31.056	24.7418	0	-1.81905	-2.06184	Detected	Detected	Not Detected		lincRNA:chr2:60038543-60046318 forward strand		60045850	chr2	60045791	+	FALSE	mm|2qC1.1				chr2:60045791-60045850
A_51_P129100	1231.33	1133.63	1431.99	0	-0.385795	0.0364113	Detected	Detected	Detected	Sec63	Mus musculus SEC63-like (S. cerevisiae) (Sec63), mRNA [NM_153055]	GO:0008150|GO:0003674|GO:0016020|GO:0006457|GO:0005783|GO:0031072|GO:0006810|GO:0051082|GO:0016021|GO:0005575|GO:0015031	42547689	chr10	42543733	+	FALSE	mm|10qB2	140740	NM_153055	SEC63-like (S. cerevisiae)	chr10:42543733-42547689	NM_153055	Mm.214344
A_55_P1958103	74568.9	78194.5	68084.4	0	-0.198032	-0.312641	Detected	Detected	Detected	Gm5745	predicted gene 5745 [Source:MGI Symbol;Acc:MGI:3645343] [ENSMUST00000085344]	GO:0008150|GO:0003674|GO:0030529|GO:0005840|GO:0005575	73023342	chr9	73023283	-	FALSE	mm|9qD	436081	XM_001004069	predicted gene 5745	chr9:73023342-73023283	XM_001004069
A_30_P01019598	265.772	335.738	426.033	0	0.0706224	0.499384	Detected	Detected	Detected		lincRNA:chr14:105508625-105513462 reverse strand		105508888	chr14	105508829	-	FALSE	mm|14qE2.3				chr14:105508888-105508829
A_30_P01018965	10.77	5.51233	9.12012	0	-1.23281	-0.421286	Not Detected	Not Detected	Not Detected		lincRNA:chr1:40113912-40114565 reverse strand		40113972	chr1	40113913	-	FALSE	mm|1qB				chr1:40113972-40113913
A_51_P141071	1697.79	1936.55	4401.87	0	-0.0766973	1.19307	Detected	Detected	Detected	Cand2	Mus musculus cullin-associated and neddylation-dissociated 2 (putative) (Cand2), mRNA [NM_025958]	GO:0005622|GO:0008150|GO:0006355|GO:0005488|GO:0017025|GO:0005634|GO:0006351	115754286	chr6	115754227	+	FALSE	mm|6qE3	67088	NM_025958	cullin-associated and neddylation-dissociated 2 (putative)	chr6:115754227-115754286	NM_025958	Mm.277683
A_66_P117450	85.8352	58.6424	17.2155	0	-0.81615	-2.49925	Detected	Detected	Not Detected	Olfr1317	Mus musculus olfactory receptor 1317 (Olfr1317), mRNA [NM_146448]	GO:0007608|GO:0007165|GO:0004984|GO:0007186|GO:0004930|GO:0004872|GO:0016021|GO:0004871	111982999	chr2	111982940	+	FALSE	mm|2qE3	258440	NM_146448	olfactory receptor 1317	chr2:111982940-111982999	NM_146448	Mm.377503
A_51_P261569	5.46517	25.0677	48.8997	0	1.93096	2.9801	Not Detected	Not Detected	Detected	Fbxw26	Mus musculus F-box and WD-40 domain protein 26 (Fbxw26), mRNA [NM_198674]	GO:0008150|GO:0003674|GO:0005575	109624730	chr9	109624671	-	FALSE	mm|9qF2	382109	NM_198674	F-box and WD-40 domain protein 26	chr9:109624730-109624671	NM_198674	Mm.246849
A_30_P01023352	106.732	5.48226	37.8154	0	-4.5496	-1.67833	Not Detected	Detected	Detected		lincRNA:chr3:41143423-41359623 reverse strand		41215012	chr3	41214953	-	FALSE	mm|3qB				chr3:41215012-41214953
A_52_P169595	12.4264	5.47609	17.4317	0	-1.44871	0.306919	Not Detected	Not Detected	Not Detected	Skint11	Mus musculus selection and upkeep of intraepithelial T cells 11 (Skint11), transcript variant 2, mRNA [NM_177669]	GO:0008150|GO:0003674|GO:0016020|GO:0016021|GO:0005575	113917475	chr4	113917416	+	FALSE	mm|4qD1	230623	NM_177669	selection and upkeep of intraepithelial T cells 11	chr4:113917416-113917475	NM_177669	Mm.124482
A_55_P1971398	27.9663	10.9668	4.99889	0	-1.61707	-2.6654	Not Detected	Detected	Not Detected				96929300	chr12	96929241	+	FALSE	mm|12qE				chr12:096929241-096929300
A_51_P475138	7.19379	11.9037	8.22442	0	0.460058	0.0117722	Not Detected	Not Detected	Not Detected	Duox1	Mus musculus dual oxidase 1 (Duox1), mRNA [NM_001099297]	GO:0042335|GO:0016020|GO:0019221|GO:0016491|GO:0016021|GO:0051591|GO:0055114	122173550	chr2	122173491	+	FALSE	mm|2qE5	99439	NM_001099297	dual oxidase 1	chr2:122173491-122173550	NM_001099297	Mm.108582
A_66_P108178	528.916	692.875	521.958	0	0.123031	-0.200497	Detected	Detected	Detected	Lin52	Mus musculus lin-52 homolog (C. elegans) (Lin52), mRNA [NM_173756]	GO:0008150|GO:0003674|GO:0005575	85872346	chr12	85872287	+	FALSE	mm|12qD1	217708	NM_173756	lin-52 homolog (C. elegans)	chr12:85872287-85872346	NM_173756	Mm.311904
A_51_P462102	4042.45	4342.21	2508.58	0	-0.163324	-0.869751	Detected	Detected	Detected	Gpr125	Mus musculus G protein-coupled receptor 125 (Gpr125), mRNA [NM_133911]	GO:0005886|GO:0004930|GO:0003674|GO:0007165|GO:0008150|GO:0007186|GO:0016020|GO:0007218|GO:0004872|GO:0016021|GO:0004871|GO:0007166|GO:0009897|GO:0004888	50351473	chr5	50351414	-	FALSE	mm|5qB3	70693	NM_133911	G protein-coupled receptor 125	chr5:50351473-50351414	NM_133911	Mm.272974
A_52_P282905	5.45287	5.45341	4.99078	0	-0.266381	-0.309142	Not Detected	Not Detected	Not Detected	Ces1b	Mus musculus carboxylesterase 1B (Ces1b), mRNA [NM_001081372]	GO:0004091|GO:0016787|GO:0005575	95584247	chr8	95581314	-	FALSE	mm|8qC5	382044	NM_001081372	carboxylesterase 1B	chr8:95584247-95581314	NM_001081372	Mm.482549
A_52_P581326	226.747	202.796	260.674	0	-0.427576	0.0197763	Detected	Detected	Detected	Hcfc2	Mus musculus host cell factor C2 (Hcfc2), mRNA [NM_001081218]	GO:0008150|GO:0003674|GO:0005737	82201045	chr10	82197189	+	FALSE	mm|10qC1	67933	NM_001081218	host cell factor C2	chr10:82197189-82201045	NM_001081218	Mm.127405
A_55_P2081020	103.219	142.249	977.426	0	0.196193	3.06189	Detected	Detected	Detected	Gpr20	Mus musculus G protein-coupled receptor 20 (Gpr20), mRNA [NM_173365]	GO:0007165|GO:0016020|GO:0007186|GO:0005886|GO:0005887|GO:0004930|GO:0004872|GO:0016021|GO:0004871	73525096	chr15	73525037	-	FALSE	mm|15qD3	239530	NM_173365	G protein-coupled receptor 20	chr15:73525096-73525037	NM_173365	Mm.122997
A_51_P137168	990.476	1168.6	96.3885	0	-0.0279408	-3.54258	Detected	Detected	Compromised	Smarcal1	Mus musculus HepA-related protein Harp mRNA, complete cds. [AF088884]	GO:0006200|GO:0006357|GO:0004386|GO:0005634|GO:0006259|GO:0016818|GO:0003676|GO:0003677|GO:0005524|GO:0003678|GO:0000166|GO:0016787|GO:0008094|GO:0016568	72679511	chr1	72679452	+	FALSE	mm|1qC3	54380	AF088884	SWI/SNF related matrix associated, actin dependent regulator of chromatin, subfamily a-like 1	chr1:72679452-72679511		Mm.274232
A_30_P01018931	89.8027	119.501	61.6514	0	0.145667	-0.724017	Detected	Detected	Detected		lincRNA:chr2:176610409-176612864 forward strand		176612849	chr2	176612790	+	FALSE	mm|2qH4				chr2:176612790-176612849
A_51_P108334	95755.4	102261	113434	0	-0.171698	0.0630321	Detected	Detected	Detected	Slc25a4	Mus musculus solute carrier family 25 (mitochondrial carrier, adenine nucleotide translocator), member 4 (Slc25a4), nuclear gene encoding mitochondrial protein, mRNA [NM_007450]	GO:0005515|GO:0005215|GO:0005743|GO:0005741|GO:0055085|GO:0005739|GO:0008637|GO:0016020|GO:0005488|GO:0006810|GO:0015866|GO:0060547|GO:0015867|GO:0016021|GO:0019899|GO:0005471	47292887	chr8	47292828	-	FALSE	mm|8qB1.1	11739	NM_007450	solute carrier family 25 (mitochondrial carrier, adenine nucleotide translocator), member 4	chr8:47292887-47292828	NM_007450	Mm.16228
ERCC-00109_120	5.85472	5.98344	5.93371	0	-0.235149	-0.162055	Not Detected	Not Detected	Not Detected		Unknown						pos
A_55_P2066737	78.0678	8.17953	30.2897	0	-3.52116	-1.54729	Not Detected	Detected	Detected				34985321	chrX	34985262	+	FALSE	mm|XqA3.3				chrX:034985262-034985321
ERCC-00120_69	5.81857	5.88172	5.58092	0	-0.250952	-0.241551	Not Detected	Not Detected	Not Detected		Unknown						pos
A_66_P125209	465.915	560.909	277.102	0	0.00117588	-0.931042	Detected	Detected	Detected	Kif2c	Mus musculus kinesin family member 2C (Kif2c), mRNA [NM_134471]	GO:0005694|GO:0030951|GO:0005874|GO:0051983|GO:0005634|GO:0003777|GO:0005524|GO:0007067|GO:0005737|GO:0007049|GO:0007059|GO:0051010|GO:0000166|GO:0015630|GO:0000776|GO:0005856|GO:0000775|GO:0007019|GO:0051301|GO:0007018	116832787	chr4	116832728	-	FALSE	mm|4qD1	73804	NM_134471	kinesin family member 2C	chr4:116832787-116832728	NM_134471	Mm.247651
A_51_P253207	43.6818	5.45284	10.5586	0	-3.26848	-2.23	Not Detected	Detected	Not Detected	Osta	organic solute transporter alpha [Source:MGI Symbol;Acc:MGI:2146634] [ENSMUST00000042042]	GO:0005215|GO:0016020|GO:0005886|GO:0006810|GO:0016021	32475695	chr16	32475636	-	FALSE	mm|16qB3	106407	AK147155	organic solute transporter alpha	chr16:32475695-32475636		Mm.476915
A_30_P01023061	5.49401	5.45533	7.16279	0	-0.276719	0.201271	Not Detected	Not Detected	Not Detected		lincRNA:chr5:112539219-112540601 reverse strand		112539385	chr5	112539326	-	FALSE	mm|5qF				chr5:112539385-112539326
A_55_P1975385	14192.8	16657.6	15191.5	0	-0.0355015	-0.0832901	Detected	Detected	Detected	Dctn1	Mus musculus dynactin 1 (Dctn1), transcript variant 1, mRNA [NM_007835]	GO:0005515|GO:0005813|GO:0005737|GO:0003774|GO:0000922|GO:0030286|GO:0005874|GO:0000776|GO:0005868|GO:0005856|GO:0031252|GO:0005829	83150106	chr6	83150047	+	FALSE	mm|6qC3	13191	NM_007835	dynactin 1	chr6:83150047-83150106	NM_007835	Mm.6919
A_30_P01021748	5.50839	28.2423	5.03759	0	2.09163	-0.310287	Detected	Not Detected	Not Detected		lincRNA:chr2:157361470-157379813 forward strand		157378414	chr2	157378355	+	FALSE	mm|2qH1				chr2:157378355-157378414
A_30_P01028040	2278.39	2746.5	3598.78	0	0.00305557	0.478103	Detected	Detected	Detected		lincRNA:chr3:146629425-146649125 forward strand		146646524	chr3	146646465	+	FALSE	mm|3qH2				chr3:146646465-146646524
A_30_P01019706	5.5249	140.897	5.0535	0	4.40602	-0.310058	Detected	Not Detected	Not Detected		lincRNA:chr13:112337405-112356455 reverse strand		112350936	chr13	112350877	-	FALSE	mm|13qD2.2				chr13:112350936-112350877
A_55_P2378129	5.53338	5.47987	6.25729	0	-0.280545	-0.00401449	Not Detected	Not Detected	Not Detected	D11Ertd80e	UI-M-CC1-bae-a-04-0-UI.r1 NIH_BMAP_Ret1_N Mus musculus cDNA clone UI-M-CC1-bae-a-04-0-UI 5', mRNA sequence [BM937886]		78503170	chr11	78503111	+	FALSE	mm|11qB5	52473	BM937886	DNA segment, Chr 11, ERATO Doi 80, expressed	chr11:78503111-78503170		Mm.441312
A_66_P104814	147.76	61.1032	80.7256	0	-1.54046	-1.05355	Detected	Detected	Detected	Trak1	Mus musculus trafficking protein, kinesin binding 1 (Trak1), mRNA [NM_175114]	GO:0005739|GO:0005737|GO:0008333|GO:0005634|GO:0050811|GO:0005769|GO:0005768	121362548	chr9	121362489	+	FALSE	mm|9qF4	67095	NM_175114	trafficking protein, kinesin binding 1	chr9:121362489-121362548	NM_175114	Mm.305318
A_65_P14622	131.316	5.49309	5.08051	0	-4.84581	-4.87332	Not Detected	Detected	Not Detected	Gm13084	Mus musculus predicted gene 13084 (Gm13084), mRNA [NM_001005371]	GO:0008150|GO:0003674|GO:0005575	143400082	chr4	143400023	-	FALSE	mm|4qE1	381569	NM_001005371	predicted gene 13084	chr4:143400082-143400023	NM_001005371	Mm.332024
A_52_P61520	5.5629	10.478	8.23398	0	0.646929	0.384361	Not Detected	Not Detected	Not Detected	Nsun3	Mus musculus NOL1/NOP2/Sun domain family member 3 (Nsun3), mRNA [NM_178925]	GO:0008150|GO:0003674|GO:0008168|GO:0005575|GO:0032259|GO:0016740	62776429	chr16	62776370	-	FALSE	mm|16qC1.3	106338	NM_178925	NOL1/NOP2/Sun domain family member 3	chr16:62776429-62776370	NM_178925	Mm.26321
A_55_P2037162	129.681	85.6205	101.296	0	-0.865469	-0.537782	Detected	Detected	Detected	Esyt1	extended synaptotagmin-like protein 1 [Source:MGI Symbol;Acc:MGI:1344426] [ENSMUST00000105234]	GO:0016020|GO:0016021	127950689	chr10	127950630	-	FALSE	mm|10qD3	23943	AK044656	extended synaptotagmin-like protein 1	chr10:127950689-127950630		Mm.66056
A_30_P01024721	122.833	178.021	112.359	0	0.268827	-0.309973	Detected	Detected	Detected		lincRNA:chr8:122928924-122929556 reverse strand		122929211	chr8	122929152	-	FALSE	mm|8qE1				chr8:122929211-122929152
ERCC-00073_60	5.78351	5.88077	5.54503	0	-0.242466	-0.242142	Not Detected	Not Detected	Not Detected		Unknown						pos
A_51_P396917	1632.4	1868.48	1343.21	0	-0.0716476	-0.462693	Detected	Detected	Detected	Zfyve21	Mus musculus zinc finger, FYVE domain containing 21 (Zfyve21), mRNA [NM_026752]	GO:0008150|GO:0003674|GO:0030054|GO:0031410|GO:0005575|GO:0046872	113066235	chr12	113066176	+	FALSE	mm|12qF1	68520	NM_026752	zinc finger, FYVE domain containing 21	chr12:113066176-113066235	NM_026752	Mm.390497
A_55_P1956832	5.63376	5.55203	5.15986	0	-0.287607	-0.308158	Not Detected	Not Detected	Not Detected	Pip5k1b	Mus musculus phosphatidylinositol-4-phosphate 5-kinase, type 1 beta (Pip5k1b), mRNA [NM_008846]	GO:0005515|GO:0046854|GO:0016310|GO:0016020|GO:0000166|GO:0016301|GO:0046488|GO:0016307|GO:0001931|GO:0005524|GO:0016740|GO:0016308	24369344	chr19	24369286	-	FALSE	mm|19qB	18719	NM_008846	phosphatidylinositol-4-phosphate 5-kinase, type 1 beta	chr19:024369344-024369286	NM_008846	Mm.217214
A_55_P1994388	3410.2	3717.97	3495.26	0	-0.14187	-0.145847	Detected	Detected	Detected	Lsm14a	Mus musculus LSM14 homolog A (SCD6, S. cerevisiae) (Lsm14a), mRNA [NM_025948]	GO:0003674|GO:0005737|GO:0033962|GO:0010494|GO:0000932|GO:0030529|GO:0007275|GO:0006417|GO:0043231	35130591	chr7	35130532	-	FALSE	mm|7qB1	67070	NM_025948	LSM14 homolog A (SCD6, S. cerevisiae)	chr7:35130591-35130532	NM_025948	Mm.276503
A_52_P180826	2908.34	3149.81	3140.96	0	-0.151455	-0.0703774	Detected	Detected	Detected	2410091C18Rik	Mus musculus RIKEN cDNA 2410091C18 gene (2410091C18Rik), mRNA [NM_028611]	GO:0005739|GO:0032981|GO:0019899	79346366	chr17	79346307	+	FALSE	mm|17qE3	73694	NM_028611	RIKEN cDNA 2410091C18 gene	chr17:79346307-79346366	NM_028611	Mm.104959
A_30_P01029756	84.4794	145.806	39.1498	0	0.52085	-1.29099	Detected	Detected	Detected		lincRNA:chr6:50339188-50409363 reverse strand		50400075	chr6	50400016	-	FALSE	mm|6qB2.3				chr6:50400075-50400016
A_55_P2171993	524.733	626.352	557.423	0	-0.0111351	-0.094203	Detected	Detected	Detected	1600027N09Rik	Mus musculus RIKEN cDNA 1600027N09 gene (1600027N09Rik), mRNA [NM_028479]	GO:0008150|GO:0003674|GO:0005575	180320334	chr2	180320275	+	FALSE	mm|2qH4	73247	NM_028479	RIKEN cDNA 1600027N09 gene	chr2:180320275-180320334	NM_028479	Mm.426558
A_55_P2424060	30.0278	66.2123	27.4469	0	0.874274	-0.311049	Detected	Detected	Detected	4930529F24Rik	Mus musculus adult male testis cDNA, RIKEN full-length enriched library, clone:4930529F24 product:unclassifiable, full insert sequence. [AK015934]	GO:0008150|GO:0003674|GO:0005575	39772082	chr14	39772023	+	FALSE	mm|14qB	75170	AK015934	RIKEN cDNA 4930529F24 gene	chr14:39772023-39772082		Mm.372967
A_30_P01021083	5.71853	5.61837	5.24206	0	-0.292019	-0.306903	Not Detected	Not Detected	Not Detected		lincRNA:chr8:49853937-49874087 forward strand		49862995	chr8	49862936	+	FALSE	mm|8qB1.2				chr8:49862936-49862995
A_30_P01030360	5.7335	51.0947	22.0896	0	2.88916	1.76449	Detected	Not Detected	Not Detected		lincRNA:chr11:33414450-33450750 forward strand		33450074	chr11	33450015	+	FALSE	mm|11qA4				chr11:33450015-33450074
A_55_P2139889	129.316	177.428	166.835	0	0.189807	0.186135	Detected	Detected	Detected	Zfp783	Mus musculus zinc finger protein 783 (Zfp783), non-coding RNA [NR_027963]	GO:0008150|GO:0003674|GO:0005575	47903152	chr6	47903093	+	FALSE	mm|6qB2.3	232785	NR_027963	zinc finger protein 783	chr6:47903093-47903152	NR_027963	Mm.482185
A_66_P135804	36395.4	36423.9	23118.1	0	-0.265396	-0.836123	Detected	Detected	Detected				30396744	chr8	30396685	-	FALSE	mm|8qA3				chr8:030396744-030396685
A_55_P2002743	5.7813	8.54246	5.30131	0	0.296731	-0.306435	Not Detected	Not Detected	Not Detected				116532252	chr12	116532193	-	FALSE	mm|12qF2				chr12:116532252-116532193
A_51_P109835	14218	13389.9	13621.6	0	-0.353096	-0.243213	Detected	Detected	Detected	Uqcrc1	Mus musculus ubiquinol-cytochrome c reductase core protein 1 (Uqcrc1), mRNA [NM_025407]	GO:0070469|GO:0005743|GO:0005750|GO:0003824|GO:0032403|GO:0046872|GO:0005739|GO:0016020|GO:0006122|GO:0006508|GO:0006810|GO:0008270|GO:0004222|GO:0022900	108851487	chr9	108851008	+	FALSE	mm|9qF2	22273	NM_025407	ubiquinol-cytochrome c reductase core protein 1	chr9:108851008-108851487	NM_025407	Mm.335460
A_30_P01025358	84.4511	23.1456	5.33238	0	-2.1339	-4.16666	Not Detected	Detected	Not Detected		lincRNA:chr11:70196232-70203307 forward strand		70200530	chr11	70200471	+	FALSE	mm|11qB3				chr11:70200471-70200530
A_51_P249867	1080.67	1170.15	1010.46	0	-0.151759	-0.27831	Detected	Detected	Detected	Snrnp48	Mus musculus small nuclear ribonucleoprotein 48 (U11/U12) (Snrnp48), mRNA [NM_026382]	GO:0008380|GO:0006397|GO:0008150|GO:0003674|GO:0005737|GO:0005681|GO:0005634|GO:0046872|GO:0005689	38312568	chr13	38309317	+	FALSE	mm|13qA3.3	67797	NM_026382	small nuclear ribonucleoprotein 48 (U11/U12)	chr13:38309317-38312568	NM_026382	Mm.250783
ERCC-00168_248	5.89221	6.41236	5.49064	0	-0.144477	-0.283224	Not Detected	Not Detected	Not Detected		Unknown						pos
A_55_P2067321	88.5431	160.777	300.521	0	0.594084	1.58163	Detected	Detected	Detected	Prune2	Mus musculus 10 days neonate medulla oblongata cDNA, RIKEN full-length enriched library, clone:B830018G21 product:unclassifiable, full insert sequence. [AK046830]	GO:0003674|GO:0016462|GO:0005737|GO:0006915|GO:0006917|GO:0005575	17290948	chr19	17290889	+	FALSE	mm|19qB	353211	AK046830	prune homolog 2 (Drosophila)	chr19:17290889-17290948
A_30_P01023722	8.8726	15.2376	16.615	0	0.513682	0.723668	Not Detected	Not Detected	Not Detected		lincRNA:chr4:135896689-135918414 forward strand		135911720	chr4	135911661	+	FALSE	mm|4qD3				chr4:135911661-135911720
A_55_P2178803	939.123	1275.27	800.068	0	0.174893	-0.412582	Detected	Detected	Detected	Zbtb5	Mus musculus zinc finger and BTB domain containing 5 (Zbtb5), transcript variant 1, mRNA [NM_001163284]	GO:0005622|GO:0008150|GO:0003674|GO:0006355|GO:0008270|GO:0005634|GO:0005575|GO:0003676|GO:0003677|GO:0046872|GO:0006351	45005930	chr4	45005871	-	FALSE	mm|4qB1	230119	NM_001163284	zinc finger and BTB domain containing 5	chr4:45005930-45005871	NM_001163284	Mm.485820
A_52_P683336	5.91676	83.3983	23.9246	0	3.55061	1.83422	Detected	Not Detected	Not Detected	AY074887	Mus musculus cDNA sequence AY074887 (AY074887), mRNA [NM_145229]	GO:0008624|GO:0003674|GO:0005737|GO:0008285|GO:0007050|GO:0005615	54798294	chr9	54798235	-	FALSE	mm|9qB	246735	NM_145229	cDNA sequence AY074887	chr9:54798294-54798235	NM_145229	Mm.473773
A_55_P2143025	141.646	133.098	498.925	0	-0.356319	1.63515	Detected	Detected	Detected	Sema3c	Mus musculus sema domain, immunoglobulin domain (Ig), short basic domain, secreted, (semaphorin) 3C (Sema3c), mRNA [NM_013657]	GO:0007507|GO:0001974|GO:0060666|GO:0001755|GO:0030215|GO:0009791|GO:0005615	17236040	chr5	17235981	+	FALSE	mm|5qA3	20348	NM_013657	sema domain, immunoglobulin domain (Ig), short basic domain, secreted, (semaphorin) 3C	chr5:17235981-17236040	NM_013657	Mm.5071
A_55_P2015832	5.95163	53.3847	330.184	0	2.89854	5.61245	Detected	Not Detected	Detected	Gm1574	Mus musculus predicted gene 1574 (Gm1574), mRNA [NM_001005422]	GO:0008150|GO:0003674|GO:0005575	46395484	chr13	46395425	+	FALSE	mm|13qA5	380842	NM_001005422	predicted gene 1574	chr13:46395425-46395484	NM_001005422	Mm.188108
A_55_P2092310	30500.7	25847.6	10808.4	0	-0.505338	-1.67808	Detected	Detected	Detected		Mus musculus cDNA, clone:Y1G0118H07, strand:plus, reference:ENSEMBL:Mouse-Transcript-ENST:ENSMUST00000061100, based on BLAT search. [AK195427]		53338027	chr17	53337968	+	FALSE	mm|17qC		AK195427		chr17:053337968-053338027		Mm.371997
A_30_P01022686	60.1557	134.367	51.6005	0	0.892885	-0.402706	Detected	Detected	Detected		lincRNA:chr5:149765314-149771786 reverse strand		149766118	chr5	149766059	-	FALSE	mm|5qG3				chr5:149766118-149766059
A_55_P2224830	128.82	192.488	160.12	0	0.312884	0.132407	Detected	Detected	Detected	D230044B12Rik	Mus musculus 12 days embryo eyeball cDNA, RIKEN full-length enriched library, clone:D230044B12 product:unclassifiable, full insert sequence. [AK052079]	GO:0008150|GO:0003674|GO:0005575	80663621	chr15	80663562	+	FALSE	mm|15qE1	399635	AK052079	RIKEN cDNA D230044B12 gene	chr15:80663562-80663621		Mm.452974
A_55_P2031596	6.02105	5.85809	15.6521	0	-0.30611	1.19688	Not Detected	Not Detected	Not Detected		DS177A_G09 Eppig [DV659360]		29016218	chr4	29016159	-	FALSE	mm|4qA4		DV659360		chr4:29016218-29016159		Mm.422558
A_30_P01018995	6.03811	29.8444	162.865	0	2.03877	4.57205	Detected	Not Detected	Detected		lincRNA:chr18:77968421-77972209 reverse strand		77968971	chr18	77968912	-	FALSE	mm|18qE3				chr18:77968971-77968912
A_51_P111462	1119.08	1837.26	1498.41	0	0.448719	0.239723	Detected	Detected	Detected	Arl15	Mus musculus ADP-ribosylation factor-like 15 (Arl15), mRNA [NM_172595]	GO:0008150|GO:0003674|GO:0000166|GO:0005575|GO:0005525	114947621	chr13	114947562	+	FALSE	mm|13qD2.2	218639	NM_172595	ADP-ribosylation factor-like 15	chr13:114947562-114947621	NM_172595	Mm.79837
A_55_P2039681	6.07172	5.89544	7.86563	0	-0.30903	0.192067	Not Detected	Not Detected	Not Detected	Gpr35	Mus musculus G protein-coupled receptor 35 (Gpr35), transcript variant 1, mRNA [NM_022320]	GO:0007165|GO:0016020|GO:0007186|GO:0005886|GO:0005887|GO:0004930|GO:0004872|GO:0016021|GO:0004871	94879498	chr1	94879439	+	FALSE	mm|1qD	64095	NM_022320	G protein-coupled receptor 35	chr1:94879439-94879498	NM_022320	Mm.152780
A_55_P2062632	1989.12	2429.45	2090.88	0	0.0219688	-0.109416	Detected	Detected	Detected	Smc5	Mus musculus structural maintenance of chromosomes 5 (Smc5), mRNA [NM_153808]	GO:0008150|GO:0003674|GO:0006281|GO:0000166|GO:0005694|GO:0006310|GO:0005634|GO:0005575|GO:0005524|GO:0006974	23283283	chr19	23283224	-	FALSE	mm|19qB	226026	NM_153808	structural maintenance of chromosomes 5	chr19:23283283-23283224	NM_153808	Mm.23267
ERCC-00116_142	6.04347	6.14086	5.51295	0	-0.243461	-0.313943	Not Detected	Not Detected	Not Detected		Unknown						pos
A_55_P1968774	317.573	307.72	364.534	0	-0.311992	0.0175762	Detected	Detected	Detected	Ptk2b	Mus musculus PTK2 protein tyrosine kinase 2 beta (Ptk2b), transcript variant 2, mRNA [NM_001162365]	GO:0005515|GO:0042542|GO:0030424|GO:0048471|GO:0042976|GO:0030307|GO:0043149|GO:0005634|GO:0001556|GO:0032403|GO:0007204|GO:0031175|GO:0030426|GO:0005829|GO:0030279|GO:0000166|GO:0007173|GO:0000165|GO:0016301|GO:0048041|GO:0007015|GO:0043507|GO:0007155|GO:0005938|GO:0030335|GO:0014069|GO:0045727|GO:0018108|GO:0043423|GO:0001525|GO:0045768|GO:0032863|GO:0005524|GO:0016310|GO:0043534|GO:0004672|GO:…	66772815	chr14	66772756	-	FALSE	mm|14qD1	19229	NM_001162365	PTK2 protein tyrosine kinase 2 beta	chr14:66772815-66772756	NM_001162365	Mm.21613
A_55_P1984481	822.084	782.334	960.092	0	-0.338026	0.0424967	Detected	Detected	Detected	Mfn2	Mus musculus mitofusin 2 (Mfn2), nuclear gene encoding mitochondrial protein, mRNA [NM_133201]	GO:0005515|GO:0008285|GO:0006626|GO:0003924|GO:0005741|GO:0048593|GO:0005829|GO:0005739|GO:0046580|GO:0008053|GO:0000166|GO:0015630|GO:0007050|GO:0051646|GO:0031625|GO:0001825|GO:0007275|GO:0048662|GO:0005525|GO:0006184|GO:0051020|GO:0016020|GO:0016787|GO:0031306|GO:0007006|GO:0016021	147248078	chr4	147248019	-	FALSE	mm|4qE2	170731	NM_133201	mitofusin 2	chr4:147248078-147248019	NM_133201	Mm.154312
A_55_P2444515	1306.99	1608.29	1610.09	0	0.0327597	0.119504	Detected	Detected	Detected	Akap2	Mus musculus A kinase (PRKA) anchor protein 2 (Akap2), transcript variant 2, mRNA [NM_001035532]	GO:0005515|GO:0043234|GO:0016310|GO:0008104|GO:0016301|GO:0019904|GO:0007178|GO:0007015|GO:0051018|GO:0051291	57907603	chr4	57907544	+	FALSE	mm|4qB3	11641	NM_001035532	A kinase (PRKA) anchor protein 2	chr4:57907544-57907603	NM_001035532	Mm.485406
A_66_P111430	4534.5	5188.29	3738.79	0	-0.0722113	-0.459764	Detected	Detected	Detected	2410006H16Rik	Mus musculus RIKEN cDNA 2410006H16 gene (2410006H16Rik), non-coding RNA [NR_030738]	GO:0008150|GO:0003674|GO:0005575	62418303	chr11	62418244	+	FALSE	mm|11qB2	69221	NR_030738	RIKEN cDNA 2410006H16 gene	chr11:62418244-62418303	NR_030738	Mm.270874
A_52_P373666	6.19482	19.7166	25.1078	0	1.40375	1.83761	Not Detected	Not Detected	Not Detected	Zfp174	Mus musculus zinc finger protein 174 (Zfp174), mRNA [NM_001081217]	GO:0006355|GO:0005737|GO:0003700|GO:0044212|GO:0005634|GO:0000122|GO:0015629|GO:0045892|GO:0046872|GO:0042803|GO:0006351	3858648	chr16	3858589	+	FALSE	mm|16qA1	385674	NM_001081217	zinc finger protein 174	chr16:3858589-3858648	NM_001081217	Mm.244261
A_30_P01026733	243.434	249.583	246.947	0	-0.230537	-0.160724	Detected	Detected	Detected		lincRNA:chr6:95418306-95424131 reverse strand		95422316	chr6	95422257	-	FALSE	mm|6qD2				chr6:95422316-95422257
A_52_P258338	50.3005	38.2521	43.1802	0	-0.661559	-0.401596	Detected	Detected	Detected	Mobkl2b	Mus musculus MOB1, Mps One Binder kinase activator-like 2B (yeast) (Mobkl2b), mRNA [NM_178061]	GO:0016310|GO:0008150|GO:0003674|GO:0016301|GO:0005575|GO:0046872	34900741	chr4	34900682	-	FALSE	mm|4qA5	214944	NM_178061	MOB1, Mps One Binder kinase activator-like 2B (yeast)	chr4:34900741-34900682	NM_178061	Mm.317573
A_55_P2040810	6.23319	5.99989	5.63643	0	-0.321559	-0.32658	Not Detected	Not Detected	Not Detected								FALSE
A_51_P487933	8892.9	10208.4	9820.85	0	-0.0674963	-0.0381956	Detected	Detected	Detected	Psmd7	Mus musculus proteasome (prosome, macropain) 26S subunit, non-ATPase, 7 (Psmd7), mRNA [NM_010817]	GO:0000502|GO:0051437|GO:0051436|GO:0031145	110104461	chr8	110104402	-	FALSE	mm|8qD3	17463	NM_010817	proteasome (prosome, macropain) 26S subunit, non-ATPase, 7	chr8:110104461-110104402	NM_010817	Mm.18347
A_51_P134923	8.99154	7.15718	29.6499	0	-0.595702	1.54	Not Detected	Not Detected	Detected	Rnf148	Mus musculus ring finger protein 148 (Rnf148), mRNA [NM_027754]	GO:0008150|GO:0003674|GO:0005575|GO:0046872	23603996	chr6	23603937	-	FALSE	mm|6qA3.1	71300	NM_027754	ring finger protein 148	chr6:23603996-23603937	NM_027754	Mm.443309
A_52_P98232	1244.22	1061.04	701.562	0	-0.496299	-1.008	Detected	Detected	Detected	Hira	Mus musculus histone cell cycle regulation defective homolog A (S. cerevisiae) (Hira), mRNA [NM_010435]	GO:0005515|GO:0006355|GO:0000790|GO:0007369|GO:0003682|GO:0005634|GO:0006351|GO:0016568	18956295	chr16	18954841	+	FALSE	mm|16qA3	15260	NM_010435	histone cell cycle regulation defective homolog A (S. cerevisiae)	chr16:18954841-18956295	NM_010435	Mm.15694
A_55_P1971679	6.27521	62.1011	16.6645	0	3.04036	1.22765	Detected	Not Detected	Not Detected				76609629	chrX	76609570	-	FALSE	mm|XqB				chrX:076609629-076609570
A_66_P108298	6.28362	13.2962	5.63431	0	0.814815	-0.338748	Not Detected	Not Detected	Not Detected	4632428C04Rik	Mus musculus RIKEN cDNA 4632428C04 gene (4632428C04Rik), non-coding RNA [NR_033631]	GO:0008150|GO:0003674|GO:0005575	30019637	chr16	30019578	+	FALSE	mm|16qB2	100043102	NR_033631	RIKEN cDNA 4632428C04 gene	chr16:30019578-30019637	NR_033631	Mm.30797
A_51_P440568	1234.76	1186.55	1278.25	0	-0.32399	-0.131454	Detected	Detected	Detected	Stk19	Mus musculus serine/threonine kinase 19 (Stk19), mRNA [NM_019442]	GO:0016310|GO:0008150|GO:0003674|GO:0000166|GO:0016301|GO:0004674|GO:0005634|GO:0005575|GO:0005524|GO:0016740	34969001	chr17	34961778	-	FALSE	mm|17qB1	54402	NM_019442	serine/threonine kinase 19	chr17:34969001-34961778	NM_019442	Mm.440064
A_51_P496845	5116.43	5228.13	5942.15	0	-0.23537	0.0344553	Detected	Detected	Detected	Capza2	Mus musculus capping protein (actin filament) muscle Z-line, alpha 2 (Capza2), mRNA [NM_007604]	GO:0005737|GO:0030036|GO:0016020|GO:0030863|GO:0008290|GO:0005576|GO:0003779|GO:0051693|GO:0005829	17615820	chr6	17615761	+	FALSE	mm|6qA2	12343	NM_007604	capping protein (actin filament) muscle Z-line, alpha 2	chr6:17615761-17615820	NM_007604	Mm.392504
A_55_P2071536	49.1004	81.7414	138.462	0	0.468805	1.31429	Detected	Detected	Detected				94017090	chr11	94017031	+	FALSE	mm|11qD				chr11:094017031-094017090
A_55_P2120254	5882.01	7766.49	10472	0	0.134427	0.650764	Detected	Detected	Detected	Avpi1	Mus musculus arginine vasopressin-induced 1 (Avpi1), mRNA [NM_027106]	GO:0003674|GO:0000187|GO:0007049|GO:0005575	42197955	chr19	42197896	-	FALSE	mm|19qC3	69534	NM_027106	arginine vasopressin-induced 1	chr19:42197955-42197896	NM_027106	Mm.30060
A_55_P2036417	6.31233	6.98737	18.0979	0	-0.11995	1.33819	Not Detected	Not Detected	Not Detected	Lrrc10b	Mus musculus leucine rich repeat containing 10B (Lrrc10b), mRNA [NM_001111140]	GO:0008150|GO:0003674|GO:0005575	10530638	chr19	10530579	-	FALSE	mm|19qA	278795	NM_001111140	leucine rich repeat containing 10B	chr19:10530638-10530579	NM_001111140	Mm.26805
A_30_P01025334	6.3147	23.2961	5.58501	0	1.61678	-0.358545	Not Detected	Not Detected	Not Detected		lincRNA:chr15:61984389-62102500 reverse strand		62084410	chr15	62084351	-	FALSE	mm|15qD1				chr15:62084410-62084351
ERCC-00075_180	5.95471	5.90229	5.53737	0	-0.279284	-0.286222	Not Detected	Not Detected	Not Detected		Unknown						pos
A_55_P1958804	6.31613	5.99418	5.55375	0	-0.342005	-0.366971	Not Detected	Not Detected	Not Detected	Hsd3b3	Mus musculus hydroxy-delta-5-steroid dehydrogenase, 3 beta- and steroid delta-isomerase 3 (Hsd3b3), transcript variant 1, mRNA [NM_001161742]	GO:0004769|GO:0006694|GO:0005783|GO:0005743|GO:0003824|GO:0003854|GO:0016616|GO:0005739|GO:0016020|GO:0005488|GO:0008152|GO:0016491|GO:0016021|GO:0016853|GO:0055114	98545514	chr3	98545455	-	FALSE	mm|3qF2.2	15494	NM_001161742	hydroxy-delta-5-steroid dehydrogenase, 3 beta- and steroid delta-isomerase 3	chr3:98545514-98545455	NM_001161742	Mm.158717
A_51_P255304	3717.91	8857.65	61051	0	0.985906	3.85606	Detected	Detected	Detected	Cav3	Mus musculus caveolin 3 (Cav3), mRNA [NM_007617]	GO:0050998|GO:0031579|GO:0007009|GO:0005515|GO:0030018|GO:0031594|GO:0005886|GO:0008016|GO:0060307|GO:0014819|GO:0032403|GO:0007204|GO:0046716|GO:0043409|GO:0010614|GO:0005737|GO:0008104|GO:0016010|GO:0043407|GO:0042598|GO:0042391|GO:0051925|GO:0042632|GO:0031116|GO:0005794|GO:0009986|GO:0005624|GO:0030315|GO:0005625|GO:0042593|GO:0008022|GO:0006897|GO:0042383|GO:0043234|GO:0045792|GO:0032947|GO:…	112422798	chr6	112422739	+	FALSE	mm|6qE3	12391	NM_007617	caveolin 3	chr6:112422739-112422798	NM_007617	Mm.3924
A_52_P136138	17.9782	13.8188	24.4778	0	-0.64614	0.263834	Not Detected	Not Detected	Not Detected	Fdft1	Mus musculus farnesyl diphosphate farnesyl transferase 1 (Fdft1), mRNA [NM_010191]	GO:0006695|GO:0005792|GO:0005783|GO:0045338|GO:0008152|GO:0005789|GO:0016740|GO:0004310	63764621	chr14	63764562	-	FALSE	mm|14qD1	14137	NM_010191	farnesyl diphosphate farnesyl transferase 1	chr14:63764621-63764562	NM_010191	Mm.474432
A_30_P01029361	6.30786	74.8906	5.49402	0	3.30304	-0.38068	Detected	Not Detected	Not Detected		lincRNA:chr5:108538417-108550517 forward strand		108539346	chr5	108539287	+	FALSE	mm|5qF				chr5:108539287-108539346
A_51_P184321	7103.54	8592	8619.64	0	0.00793076	0.0976973	Detected	Detected	Detected	Aimp1	Mus musculus aminoacyl tRNA synthetase complex-interacting multifunctional protein 1 (Aimp1), mRNA [NM_007926]	GO:0043498|GO:0000049|GO:0001937|GO:0007267|GO:0050900|GO:0042803|GO:0017101|GO:0005829	132323568	chr3	132323509	-	FALSE	mm|3qG3	13722	NM_007926	aminoacyl tRNA synthetase complex-interacting multifunctional protein 1	chr3:132323568-132323509	NM_007926	Mm.235137
A_30_P01031250	6.42913	6.42752	8.81391	0	-0.266886	0.273767	Not Detected	Not Detected	Not Detected		lincRNA:chr2:94046243-94070067 forward strand		94064020	chr2	94063961	+	FALSE	mm|2qE1				chr2:94063961-94064020
A_52_P383653	6.42899	25.5527	5.92643	0	1.72428	-0.298819	Not Detected	Not Detected	Not Detected	Cpne8	Mus musculus copine VIII (Cpne8), transcript variant 2, mRNA [NM_001033851]	GO:0008150|GO:0003674|GO:0005575	90479705	chr15	90479028	-	FALSE	mm|15qE3	66871	NM_001033851	copine VIII	chr15:90479705-90479028	NM_001033851	Mm.290991
A_66_P121924	7.10272	34.9337	5.93596	0	2.03165	-0.440281	Detected	Not Detected	Not Detected		RIKEN cDNA A330043C09 gene [Source:MGI Symbol;Acc:MGI:2685671] [ENSMUST00000139823]		74985404	chr2	74985345	-	FALSE	mm|2qC3		AK039441		chr2:74985404-74985345		Mm.301664
A_52_P545831	493.748	566.065	631.479	0	-0.0693331	0.17357	Detected	Detected	Detected	Tssc1	Mus musculus tumor suppressing subtransferable candidate 1 (Tssc1), mRNA [NM_201357]	GO:0008150|GO:0003674|GO:0005575	29547910	chr12	29547851	+	FALSE	mm|12qA2	380752	NM_201357	tumor suppressing subtransferable candidate 1	chr12:29547851-29547910	NM_201357	Mm.273724
A_55_P2015410	13769.5	17788.9	12982.4	0	0.102974	-0.266313	Detected	Detected	Detected	0610010K14Rik	Mus musculus RIKEN cDNA 0610010K14 gene (0610010K14Rik), transcript variant 1, mRNA [NM_001177601]	GO:0008150|GO:0003674|GO:0005634|GO:0003677|GO:0016568	70048781	chr11	70048722	-	FALSE	mm|11qB3	104457	NM_001177601	RIKEN cDNA 0610010K14 gene	chr11:70048781-70048722	NM_001177601	Mm.39265
A_55_P2112235	221.852	238.845	186.966	0	-0.160047	-0.428214	Detected	Detected	Detected	Cdk5rap2	Mus musculus CDK5 regulatory subunit associated protein 2 (Cdk5rap2), mRNA [NM_145990]	GO:0090231|GO:0008017|GO:0005516|GO:0048471|GO:0005813|GO:0005794|GO:0044212|GO:0001578|GO:0005874|GO:0000226|GO:0032403|GO:0046600|GO:0005829|GO:0051297|GO:0000922|GO:0005737|GO:0007059|GO:0042808|GO:0015631|GO:0045893|GO:0005856|GO:0000242	69911455	chr4	69911396	-	FALSE	mm|4qC2	214444	NM_145990	CDK5 regulatory subunit associated protein 2	chr4:69911455-69911396	NM_145990	Mm.379344
A_51_P115178	200.248	195.851	95.0177	0	-0.298558	-1.25691	Detected	Detected	Detected	Scara3	Mus musculus scavenger receptor class A, member 3 (Scara3), mRNA [NM_172604]	GO:0008150|GO:0003674|GO:0005581|GO:0005794|GO:0016020|GO:0005783|GO:0016021|GO:0005575	66538548	chr14	66538489	-	FALSE	mm|14qD1	219151	NM_172604	scavenger receptor class A, member 3	chr14:66538548-66538489	NM_172604	Mm.344095
A_51_P313761	8264.55	7138.73	4706.65	0	-0.477793	-0.993626	Detected	Detected	Detected	Shmt2	Mus musculus serine hydroxymethyltransferase 2 (mitochondrial) (Shmt2), nuclear gene encoding mitochondrial protein, mRNA [NM_028230]	GO:0042645|GO:0008284|GO:0005743|GO:0004372|GO:0008732|GO:0042802|GO:0019264|GO:0005739|GO:0005758|GO:0051289|GO:0005759|GO:0030170|GO:0015630|GO:0006544|GO:0006564|GO:0006545|GO:0006730|GO:0016597|GO:0016740	126954870	chr10	126954811	-	FALSE	mm|10qD3	108037	NM_028230	serine hydroxymethyltransferase 2 (mitochondrial)	chr10:126954870-126954811	NM_028230	Mm.29890
A_30_P01022341	12.4644	30.6324	32.4723	0	1.03072	1.20001	Not Detected	Not Detected	Detected		lincRNA:chr4:147105275-147171025 forward strand		147158617	chr4	147158558	+	FALSE	mm|4qE2				chr4:147158558-147158617
A_30_P01028502	6.37451	6.45247	15.0772	0	-0.24899	1.06059	Not Detected	Not Detected	Not Detected		lincRNA:chr9:24292762-24307562 reverse strand		24306796	chr9	24306737	-	FALSE	mm|9qA4				chr9:24306796-24306737
A_51_P302139	255.656	288.493	130.12	0	-0.0921912	-1.15576	Detected	Detected	Detected	Mastl	Mus musculus microtubule associated serine/threonine kinase-like (Mastl), mRNA [NM_025979]	GO:0005813|GO:0005634|GO:0032154|GO:0005524|GO:0034048|GO:0016310|GO:0005737|GO:0007049|GO:0007067|GO:0000166|GO:0004674|GO:0016301|GO:0000086|GO:0008152|GO:0051726|GO:0005856|GO:0016740|GO:0051301	22974024	chr2	22973965	-	FALSE	mm|2qA3	67121	NM_025979	microtubule associated serine/threonine kinase-like	chr2:22974024-22973965	NM_025979	Mm.253721
A_55_P2115832	6.35077	6.44335	5.93709	0	-0.245645	-0.278566	Not Detected	Not Detected	Not Detected	Rbmy1a1	Mus musculus RNA binding motif protein, Y chromosome, family 1, member A1 (Rbmy1a1), transcript variant 1, mRNA [NM_011253]	GO:0005634	2097407	chrY	2097348	+	FALSE	mm|YqA1	19657	NM_011253	RNA binding motif protein, Y chromosome, family 1, member A1	chrY:2097348-2097407	NM_011253	Mm.458975
A_30_P01027171	6.33904	6.43488	14.6039	0	-0.244877	1.02262	Not Detected	Not Detected	Not Detected		lincRNA:chr9:100977450-100989325 forward strand		100980988	chr9	100980929	+	FALSE	mm|9qE4				chr9:100980929-100980988
A_30_P01025577	7.3353	18.4721	13.1928	0	1.06589	0.66543	Not Detected	Not Detected	Not Detected		lincRNA:chr6:99472981-99484210 reverse strand		99474957	chr6	99474898	-	FALSE	mm|6qD3				chr6:99474957-99474898
A_51_P115626	6.48107	5.96404	5.68177	0	-0.386467	-0.371282	Not Detected	Not Detected	Not Detected	Shank3	Mus musculus SH3/ankyrin domain gene 3 (Shank3), mRNA [NM_021423]	GO:0005515|GO:0017124|GO:0030054|GO:0005886|GO:0001838|GO:0045202|GO:0014069|GO:0044309|GO:0008022|GO:0043621|GO:0051259|GO:0005737|GO:0016020|GO:0035255|GO:0000165|GO:0045211|GO:0008270	89390508	chr15	89390449	+	FALSE	mm|15qE3	58234	NM_021423	SH3/ankyrin domain gene 3	chr15:89390449-89390508	NM_021423	Mm.146855
A_55_P2045380	152.642	67.5794	48.6404	0	-1.44202	-1.83131	Detected	Detected	Detected				151404505	chrX	151404446	-	FALSE	mm|XqF3				chrX:151404505-151404446
A_55_P2116310	6.28166	6.39774	5.8909	0	-0.240107	-0.274047	Not Detected	Not Detected	Not Detected	Trim45	Mus musculus tripartite motif-containing 45 (Trim45), transcript variant 3, mRNA [NM_001165952]	GO:0005622|GO:0008150|GO:0003674|GO:0005737|GO:0008270|GO:0005634|GO:0005575|GO:0046872	100740819	chr3	100740760	+	FALSE	mm|3qF2.2	229644	NM_001165952	tripartite motif-containing 45	chr3:100740760-100740819	NM_001165952	Mm.189351
A_55_P2005555	949.349	1255.5	2360.55	0	0.136728	1.13272	Detected	Detected	Detected	Celf2	Mus musculus CUGBP, Elav-like family member 2 (Celf2), transcript variant 2, mRNA [NM_001110229]	GO:0006397|GO:0005737|GO:0000166|GO:0003723|GO:0006376|GO:0005634|GO:0005625|GO:0003676	6468185	chr2	6468126	-	FALSE	mm|2qA1	14007	NM_001110229	CUGBP, Elav-like family member 2	chr2:6468185-6468126	NM_001110229	Mm.398543
A_55_P1981739	2320.56	2837.69	1201.71	0	0.0237179	-1.13078	Detected	Detected	Detected	Donson	Mus musculus downstream neighbor of SON (Donson), mRNA [NM_021720]	GO:0008150|GO:0003674|GO:0007275|GO:0005634|GO:0005575	91679607	chr16	91679548	-	FALSE	mm|16qC3.3	60364	NM_021720	downstream neighbor of SON	chr16:91679607-91679548	NM_021720	Mm.328698
A_55_P2021953	84.0718	48.8805	41.5816	0	-1.04889	-1.19707	Detected	Detected	Detected	Olfr700	Mus musculus olfactory receptor 700 (Olfr700), mRNA [NM_146600]	GO:0007608|GO:0004984|GO:0007186|GO:0004872|GO:0016021	113949388	chr7	113949329	-	FALSE	mm|7qE3	258593	NM_146600	olfactory receptor 700	chr7:113949388-113949329	NM_146600	Mm.377583
A_55_P2227178	40.6893	6.34451	5.83669	0	-2.9476	-2.98282	Not Detected	Detected	Not Detected	AI317158	H4029C10-3 NIA Mouse 7.4K cDNA Clone Set Mus musculus cDNA clone H4029C10 3', mRNA sequence [BQ554617]		81915126	chr17	81915067	+	FALSE	mm|17qE3	106549	BQ554617	expressed sequence AI317158	chr17:81915067-81915126		Mm.435678
A_55_P1989956	62.3437	6.33066	38.5121	0	-3.56634	-0.876324	Not Detected	Detected	Detected	Lphn2	Mus musculus latrophilin 2 (Lphn2), mRNA [NM_001081298]	GO:0008150|GO:0007165|GO:0016020|GO:0007186|GO:0005886|GO:0004930|GO:0004872|GO:0016021|GO:0004871|GO:0030165|GO:0019717	148478677	chr3	148478618	-	FALSE	mm|3qH3	99633	NM_001081298	latrophilin 2	chr3:148478677-148478618	NM_001081298	Mm.9776
A_30_P01031167	50.0359	55.6466	76.5142	0	-0.113195	0.431374	Detected	Detected	Detected		lincRNA:chr9:58197113-58200614 forward strand		58200219	chr9	58200160	+	FALSE	mm|9qB				chr9:58200160-58200219
A_30_P01028969	51.4302	12.4249	16.428	0	-2.31591	-1.82785	Not Detected	Detected	Not Detected		lincRNA:chr3:125561319-125562132 forward strand		125562091	chr3	125562032	+	FALSE	mm|3qG1				chr3:125562032-125562091
A_51_P372172	5968.09	5402.79	3329.15	0	-0.41009	-1.0235	Detected	Detected	Detected	Plod3	Mus musculus procollagen-lysine, 2-oxoglutarate 5-dioxygenase 3 (Plod3), mRNA [NM_011962]	GO:0031418|GO:0005506|GO:0005783|GO:0060425|GO:0008475|GO:0033823|GO:0001701|GO:0046872|GO:0048730|GO:0008104|GO:0016020|GO:0070831|GO:0001886|GO:0042311|GO:0030199|GO:0008152|GO:0016491|GO:0016706|GO:0021915|GO:0016705|GO:0016702|GO:0055114	137472138	chr5	137472079	+	FALSE	mm|5qG2	26433	NM_011962	procollagen-lysine, 2-oxoglutarate 5-dioxygenase 3	chr5:137472079-137472138	NM_011962	Mm.251003
A_55_P2048980	6.12662	6.26436	5.75308	0	-0.234448	-0.272146	Not Detected	Not Detected	Not Detected	Stxbp5l	Mus musculus syntaxin binding protein 5-like (Stxbp5l), transcript variant xb, mRNA [NM_172440]	GO:0008150|GO:0003674|GO:0005737|GO:0016020|GO:0005886|GO:0006810|GO:0016021|GO:0005575|GO:0016192|GO:0015031|GO:0006887	37107490	chr16	37107431	-	FALSE	mm|16qB3	207227	NM_172440	syntaxin binding protein 5-like	chr16:37107490-37107431	NM_172440	Mm.80170
A_55_P2024327	2423.43	3294.31	2093.07	0	0.176403	-0.392819	Detected	Detected	Detected	Suv420h2	Mus musculus suppressor of variegation 4-20 homolog 2 (Drosophila) (Suv420h2), transcript variant 1, mRNA [NM_146177]	GO:0000780|GO:0018022|GO:0006355|GO:0005694|GO:0034770|GO:0016571|GO:0008168|GO:0005634|GO:0032259|GO:0006351|GO:0018024|GO:0042799|GO:0016740|GO:0016568	4699089	chr7	4699030	+	FALSE	mm|7qA1	232811	NM_146177	suppressor of variegation 4-20 homolog 2 (Drosophila)	chr7:4699030-4699089	NM_146177	Mm.247844
A_55_P2159299	1379	1697.57	1379.9	0	0.0333252	-0.180453	Detected	Detected	Detected	Ing1	Mus musculus inhibitor of growth family, member 1 (Ing1), mRNA [NM_011919]	GO:0007049|GO:0008270|GO:0005634|GO:0045893|GO:0006606|GO:0046872|GO:0010941	11563250	chr8	11563192	+	FALSE	mm|8qA1.1	26356	NM_011919	inhibitor of growth family, member 1	chr8:11563192-11563250	NM_011919	Mm.25709
A_52_P533198	1075.96	1036.89	754.18	0	-0.31988	-0.694031	Detected	Detected	Detected	Dnajc2	Mus musculus DnaJ (Hsp40) homolog, subfamily C, member 2 (Dnajc2), mRNA [NM_009584]	GO:0005515|GO:0043130|GO:0031965|GO:0006355|GO:0030308|GO:0005634|GO:0003677|GO:0006351|GO:0005829|GO:0006260|GO:0042393|GO:0000085|GO:0005737|GO:0031072|GO:0003682|GO:0030544|GO:0045893|GO:0016568	21272513	chr5	21272454	-	FALSE	mm|5qA3	22791	NM_009584	DnaJ (Hsp40) homolog, subfamily C, member 2	chr5:21272513-21272454	NM_009584	Mm.266312
A_30_P01017767	11.2134	32.3026	7.27364	0	1.25991	-0.805862	Detected	Not Detected	Not Detected		lincRNA:chr2:83540813-83541273 reverse strand		83540873	chr2	83540814	-	FALSE	mm|2qD				chr2:83540873-83540814
A_55_P2132697	292.648	197.644	76.1882	0	-0.832788	-2.12292	Detected	Detected	Detected				522322	chr1_random	522263	+	FALSE					chr1_random:000522263-000522322
A_55_P2103452	61.4841	14.4496	5.63803	0	-2.35571	-3.62834	Not Detected	Detected	Not Detected	Npy1r	Mus musculus neuropeptide Y receptor Y1 (Npy1r), mRNA [NM_010934]	GO:0007631|GO:0030424|GO:0005886|GO:0007268|GO:0005829|GO:0046888|GO:0045907|GO:0007218|GO:0040014|GO:0006006|GO:0004872|GO:0007626|GO:0004871|GO:0004930|GO:0051481|GO:0003151|GO:0019233|GO:0008021|GO:0007165|GO:0004983|GO:0007186|GO:0016020|GO:0001602|GO:0008217|GO:0001601|GO:0016021	69230691	chr8	69230632	+	FALSE	mm|8qB3.3	18166	NM_010934	neuropeptide Y receptor Y1	chr8:69230632-69230691	NM_010934	Mm.5112
A_30_P01033218	42.4115	37.0617	13.8694	0	-0.461049	-1.79394	Detected	Detected	Not Detected		lincRNA:chr6:100514596-100520846 reverse strand		100517199	chr6	100517140	-	FALSE	mm|6qD3				chr6:100517199-100517140
A_55_P2100065	98.6558	163.253	193.071	0	0.460111	0.787269	Detected	Detected	Detected	Fsd1l	Mus musculus fibronectin type III and SPRY domain containing 1-like (Fsd1l), transcript variant 2, mRNA [NM_176966]	GO:0005622|GO:0008150|GO:0003674|GO:0005575	53664491	chr4	53664432	+	FALSE	mm|4qB2	319636	NM_176966	fibronectin type III and SPRY domain containing 1-like	chr4:53664432-53664491	NM_176966	Mm.103464
A_30_P01030585	108.044	44.0147	19.6896	0	-1.56209	-2.63751	Detected	Detected	Not Detected		lincRNA:chr1:160888257-160910594 reverse strand		160888317	chr1	160888258	-	FALSE	mm|1qH1				chr1:160888317-160888258
A_55_P2217598	45.0877	6.07282	94.9151	0	-3.15882	0.892513	Not Detected	Detected	Detected	D10Ertd755e	Mus musculus 3 days neonate thymus cDNA, RIKEN full-length enriched library, clone:A630024B09 product:unclassifiable, full insert sequence. [AK080282]		45183854	chr10	45183795	-	FALSE	mm|10qB2	52038	AK080282	DNA segment, Chr 10, ERATO Doi 755, expressed	chr10:45183854-45183795		Mm.338663
A_30_P01021300	34.9103	14.2419	33.7865	0	-1.56004	-0.2286	Not Detected	Detected	Detected		lincRNA:chr13:94069868-94070007 reverse strand		94069931	chr13	94069872	-	FALSE	mm|13qC3				chr13:94069931-94069872
A_51_P198411	3186.35	4184.68	4336.66	0	0.126688	0.26329	Detected	Detected	Detected	Grb2	Mus musculus growth factor receptor bound protein 2 (Grb2), mRNA [NM_008163]	GO:0008286|GO:0005515|GO:0051219|GO:0005154|GO:0060670|GO:0007265|GO:0043560|GO:0051291|GO:0030154|GO:0005829|GO:0031623|GO:0005737|GO:0048646|GO:0043408|GO:0004872|GO:0012506|GO:0005794|GO:0007568|GO:0019904|GO:0071479|GO:0042770|GO:0043234|GO:0016020|GO:0008543|GO:0005070|GO:0001784|GO:2000379	115505488	chr11	115505444	-	FALSE	mm|11qE2	14784	NM_008163	growth factor receptor bound protein 2	chr11:115505488-115505444	NM_008163	Mm.439649
A_55_P2053372	5.88231	6.01276	19.2136	0	-0.234879	1.52628	Not Detected	Not Detected	Not Detected	Rbfox3	Mus musculus RNA binding protein, fox-1 homolog (C. elegans) 3 (Rbfox3), transcript variant 1, mRNA [NM_001039167]	GO:0008380|GO:0006397|GO:0005622|GO:0005737|GO:0000166|GO:0003723|GO:0043025|GO:0005634|GO:0003676|GO:0003677	118357725	chr11	118357666	-	FALSE	mm|11qE2	52897	NM_001039167	RNA binding protein, fox-1 homolog (C. elegans) 3	chr11:118357725-118357666	NM_001039167	Mm.341103
A_51_P129317	4907.02	5815.44	8480.11	0	-0.0214844	0.607842	Detected	Detected	Detected	Mobkl3	Mus musculus MOB1, Mps One Binder kinase activator-like 3 (yeast) (Mobkl3), mRNA [NM_025283]	GO:0005737|GO:0005794|GO:0016020|GO:0006810|GO:0005624|GO:0019900|GO:0046872	55209892	chr1	55209833	+	FALSE	mm|1qC1.2	19070	NM_025283	MOB1, Mps One Binder kinase activator-like 3 (yeast)	chr1:55209833-55209892	NM_025283	Mm.291037
A_66_P101835	77.7916	104.107	48.3865	0	0.153855	-0.866399	Detected	Detected	Detected	Cd38	Mus musculus CD38 antigen (Cd38), mRNA [NM_007646]	GO:0050853|GO:0005886|GO:0030307|GO:0030890|GO:0005634|GO:0060292|GO:0007204|GO:0045779|GO:0045907|GO:0016798|GO:0032024|GO:0009725|GO:0033194|GO:0005792|GO:0001666|GO:0043066|GO:0009986|GO:0016849|GO:0042493|GO:0005624|GO:0003953|GO:0016020|GO:0016787|GO:0005488|GO:0008152|GO:0016021|GO:0045893|GO:0045892	44302924	chr5	44302865	+	FALSE	mm|5qB3	12494	NM_007646	CD38 antigen	chr5:44302865-44302924	NM_007646	Mm.249873
A_30_P01026223	13.6584	7.22991	35.4446	0	-1.18426	1.19439	Not Detected	Not Detected	Detected		lincRNA:chr17:86219507-86220112 forward strand		86220112	chr17	86220053	+	FALSE	mm|17qE4				chr17:86220053-86220112
A_30_P01022804	280.14	385.381	374.434	0	0.19361	0.237172	Detected	Detected	Detected		lincRNA:chr7:134369091-134376468 forward strand		134376295	chr7	134376236	+	FALSE	mm|7qF3				chr7:134376236-134376295
A_55_P2113758	5.79377	46.5702	5.39915	0	2.74031	-0.283161	Detected	Not Detected	Not Detected	Gria1	Mus musculus glutamate receptor, ionotropic, AMPA1 (alpha 1) (Gria1), transcript variant 1, mRNA [NM_001113325]	GO:0005515|GO:0030054|GO:0031594|GO:0031267|GO:0045202|GO:0031698|GO:0042995|GO:0019228|GO:0031623|GO:0048167|GO:0045211|GO:0006810|GO:0043025|GO:0051018|GO:0019717|GO:0031681|GO:0019901|GO:0007616|GO:0008179|GO:0019904|GO:0014069|GO:0009636|GO:0050804|GO:0030165|GO:0060076|GO:0045838|GO:0031489|GO:0043234|GO:0050806|GO:0005216|GO:0005886|GO:0005783|GO:0005234|GO:0007268|GO:0030425|GO:0005829|GO:…	57143672	chr11	57143613	+	FALSE	mm|11qB1.3	14799	NM_001113325	glutamate receptor, ionotropic, AMPA1 (alpha 1)	chr11:57143613-57143672	NM_001113325	Mm.4920
A_52_P424767	359.002	453.797	309.93	0	0.0715323	-0.393437	Detected	Detected	Detected	Rbbp4	Mus musculus retinoblastoma binding protein 4 (Rbbp4), mRNA [NM_009030]	GO:0035098|GO:0033186|GO:0042826|GO:0031497|GO:0016581|GO:0006338|GO:0005634|GO:0016589	128984682	chr4	128984623	-	FALSE	mm|4qD2.2	19646	NM_009030	retinoblastoma binding protein 4	chr4:128984682-128984623	NM_009030	Mm.12145
A_66_P107174	210.75	164.146	222.844	0	-0.627084	-0.100891	Detected	Detected	Detected		Mus musculus adult male aorta and vein cDNA, RIKEN full-length enriched library, clone:A530032J19 product:unclassifiable, full insert sequence. [AK079976]		127986261	chr7	127986202	-	FALSE	mm|7qF2		AK079976		chr7:127986261-127986202		Mm.25997
A_55_P2046910	19.594	142.327	9.557	0	2.5942	-1.21717	Detected	Not Detected	Not Detected				13010035	chr13	13009976	-	FALSE	mm|13qA1				chr13:013010035-013009976
A_55_P1997145	267.674	304.1	361.323	0	-0.0824604	0.25142	Detected	Detected	Detected	Nlrx1	Mus musculus NLR family member X1 (Nlrx1), transcript variant 1, mRNA [NM_001163743]	GO:0005739|GO:0008150|GO:0003674|GO:0016020|GO:0000166|GO:0045087|GO:0044419|GO:0005741|GO:0005524	44076123	chr9	44076064	-	FALSE	mm|9qA5.2	270151	NM_001163743	NLR family member X1	chr9:44076123-44076064	NM_001163743	Mm.3957
ERCC-00013_180	5.79743	6.02566	5.51557	0	-0.210819	-0.253294	Not Detected	Not Detected	Not Detected		Unknown						pos
A_55_P2168321	54.5911	124.41	130.533	0	0.921837	1.07629	Detected	Detected	Detected				4590968	chr7	4590909	+	FALSE	mm|7qA1				chr7:004590909-004590968
A_30_P01031758	5.66753	10.7194	21.5772	0	0.652913	1.74733	Not Detected	Not Detected	Not Detected		lincRNA:chr15:83181291-83197750 reverse strand		83185776	chr15	83185717	-	FALSE	mm|15qE1				chr15:83185776-83185717
A_30_P01030078	25.102	39.8812	25.5633	0	0.401381	-0.155119	Detected	Not Detected	Not Detected		lincRNA:chr1:138499609-138502045 reverse strand		138500121	chr1	138500062	-	FALSE	mm|1qE4				chr1:138500121-138500062
A_30_P01031590	92.8247	8.45841	5.22281	0	-3.72258	-4.333	Not Detected	Detected	Not Detected		lincRNA:chr3:18521534-18522194 reverse strand		18521884	chr3	18521825	-	FALSE	mm|3qA2				chr3:18521884-18521825
A_55_P2054097	43.6088	5.71611	55.1191	0	-3.19804	0.15654	Not Detected	Detected	Detected				71944433	chr8	71944374	-	FALSE	mm|8qB3.3				chr8:071944433-071944374
A_55_P2013499	5.61332	5.70012	34.9952	0	-0.244387	2.45884	Not Detected	Not Detected	Detected				73925792	chr15	73925734	-	FALSE	mm|15qD3				chr15:073925792-073925734
A_30_P01031900	56.814	5.68342	5.1775	0	-3.58794	-3.63731	Not Detected	Detected	Not Detected		lincRNA:chr1:107885386-107886798 reverse strand		107885602	chr1	107885543	-	FALSE	mm|1qE2.1				chr1:107885602-107885543
A_30_P01033650	173.875	82.1859	120.286	0	-1.34761	-0.712972	Detected	Detected	Detected		lincRNA:chr7:134369091-134376366 reverse strand		134376127	chr7	134376068	-	FALSE	mm|7qF3				chr7:134376127-134376068
A_30_P01028712	85.7194	22.9533	6.42468	0	-2.16745	-3.91932	Not Detected	Detected	Not Detected		lincRNA:chr8:49853937-49874087 forward strand		49863055	chr8	49862996	+	FALSE	mm|8qB1.2				chr8:49862996-49863055
A_55_P1970693	43.4398	30.4863	5.13684	0	-0.77738	-3.26146	Detected	Detected	Not Detected				75842066	chr5	75842007	-	FALSE	mm|5qC3.3				chr5:075842066-075842007
A_30_P01032260	8.38126	6.81971	5.12425	0	-0.563981	-0.891218	Not Detected	Not Detected	Not Detected		lincRNA:chr3:26986265-26986767 forward strand		26986527	chr3	26986468	+	FALSE	mm|3qA3				chr3:26986468-26986527
A_30_P01027750	19.9409	57.2153	86.5056	0	1.25414	1.93567	Detected	Not Detected	Detected		lincRNA:chr9:56654505-56654959 reverse strand		56654584	chr9	56654525	-	FALSE	mm|9qB				chr9:56654584-56654525
(+)E1A_r60_a107	22.2524	9.2626	16.9152	0	-1.531	-0.577034	Not Detected	Not Detected	Not Detected		Unknown						pos
A_51_P118763	1603.92	1464.19	957.161	0	-0.398029	-0.926164	Detected	Detected	Detected	Ahctf1	Mus musculus AT hook containing transcription factor 1 (Ahctf1), mRNA [NM_026375]	GO:0030097|GO:0031965|GO:0006355|GO:0003700|GO:0005694|GO:0007275|GO:0005634|GO:0051292|GO:0015031|GO:0055085|GO:0003677|GO:0016363|GO:0006351|GO:0000910|GO:0007067|GO:0005737|GO:0007049|GO:0005643|GO:0006810|GO:0000776|GO:0051028|GO:0045893|GO:0000775|GO:0051301	181676542	chr1	181676483	-	FALSE	mm|1qH4	226747	NM_026375	AT hook containing transcription factor 1	chr1:181676542-181676483	NM_026375	Mm.128165
A_51_P378576	10.8648	14.2683	65.5192	0	0.12663	2.41086	Not Detected	Not Detected	Detected	B3gnt7	Mus musculus UDP-GlcNAc:betaGal beta-1,3-N-acetylglucosaminyltransferase 7 (B3gnt7), mRNA [NM_145222]	GO:0008375|GO:0005794|GO:0016020|GO:0016757|GO:0006486|GO:0016021|GO:0005575|GO:0008378|GO:0016740	88203011	chr1	88202952	+	FALSE	mm|1qD	227327	NM_145222	UDP-GlcNAc:betaGal beta-1,3-N-acetylglucosaminyltransferase 7	chr1:88202952-88203011	NM_145222	Mm.86467
A_30_P01021682	54.0415	5.56418	5.06965	0	-3.54635	-3.5955	Not Detected	Detected	Not Detected		lincRNA:chr5:110964854-110965222 forward strand		110965005	chr5	110964946	+	FALSE	mm|5qF				chr5:110964946-110965005
A_30_P01033450	20.3354	5.55331	5.06043	0	-2.13909	-2.18805	Not Detected	Not Detected	Not Detected		lincRNA:chr13:90247709-90253992 reverse strand		90250500	chr13	90250441	-	FALSE	mm|13qC3				chr13:90250500-90250441
A_55_P2142695	81.2203	7.26322	29.7758	0	-3.74968	-1.62909	Not Detected	Detected	Detected	E330014E10Rik	Mus musculus RIKEN cDNA E330014E10 gene (E330014E10Rik), mRNA [NM_001122668]	GO:0008150|GO:0003674|GO:0005575	1665366	chrUn_random	1665307	-	FALSE		665943	NM_001122668	RIKEN cDNA E330014E10 gene	chrUn_random:1665366-1665307	NM_001122668	Mm.348795
A_55_P2253279	44.452	5.53329	21.0514	0	-3.27256	-1.25972	Not Detected	Detected	Not Detected	AA672641	vq80g11.s1 Knowles Solter mouse 2 cell Mus musculus cDNA clone IMAGE:1108676 5'. [AA647537]	GO:0008150|GO:0003674|GO:0005575	50770574	chr3	50770515	-	FALSE	mm|3qC	99522	AA647537	expressed sequence AA672641	chr3:050770574-050770515		Mm.27975
A_30_P01022605	5.48479	5.52419	40.2035	0	-0.256198	2.69242	Not Detected	Not Detected	Detected		lincRNA:chr11:96112907-96125798 forward strand		96125572	chr11	96125513	+	FALSE	mm|11qD				chr11:96125513-96125572
A_30_P01032129	80.1484	5.51579	5.02938	0	-4.12756	-4.17561	Not Detected	Detected	Not Detected		lincRNA:chr6:5311375-5328075 reverse strand		5325925	chr6	5325866	-	FALSE	mm|6qA1				chr6:5325925-5325866
A_66_P107256	57.989	140.369	25.9959	0	1.00885	-1.33889	Detected	Detected	Detected	Kcna10	Mus musculus potassium voltage-gated channel, shaker-related subfamily, member 10 (Kcna10), mRNA [NM_001081140]	GO:0005244|GO:0016020|GO:0005886|GO:0005249|GO:0006810|GO:0005267|GO:0034765|GO:0016021|GO:0006813|GO:0005216|GO:0071805|GO:0006811	106998480	chr3	106998421	+	FALSE	mm|3qF2.3	242151	NM_001081140	potassium voltage-gated channel, shaker-related subfamily, member 10	chr3:106998421-106998480	NM_001081140	Mm.245155
A_52_P502849	5.47023	63.1572	54.6543	0	3.26275	3.13927	Detected	Not Detected	Detected		immunoglobulin kappa variable 3-4 [Source:MGI Symbol;Acc:MGI:1330855] [ENSMUST00000103401]		70622273	chr6	70622214	+	FALSE	mm|6qC1		BC108385		chr6:70622214-70622273		Mm.333124
A_30_P01030287	176.218	100.195	167.867	0	-1.08108	-0.251432	Detected	Detected	Detected		lincRNA:chr15:77575125-77585575 forward strand		77579124	chr15	77579065	+	FALSE	mm|15qE1				chr15:77579065-77579124
A_55_P2156370	127.574	46.0641	90.7455	0	-1.73614	-0.672823	Detected	Detected	Detected	BB014433	Mus musculus expressed sequence BB014433 (BB014433), non-coding RNA [NR_037972]	GO:0008150|GO:0003674|GO:0005575	15041741	chr8	15041682	-	FALSE	mm|8qA1.1	434285	NR_037972	expressed sequence BB014433	chr8:15041741-15041682	NR_037972	Mm.334425
A_30_P01025804	20.2785	58.7504	5.00416	0	1.26813	-2.20014	Detected	Not Detected	Not Detected		lincRNA:chr11:68200716-68214458 forward strand		68211604	chr11	68211545	+	FALSE	mm|11qB3				chr11:68211545-68211604
A_51_P209518	961.319	914.865	593.054	0	-0.337982	-0.878243	Detected	Detected	Detected	Galnt1	Mus musculus UDP-N-acetyl-alpha-D-galactosamine:polypeptide N-acetylgalactosaminyltransferase 1 (Galnt1), transcript variant 1, mRNA [NM_013814]	GO:0048471|GO:0005794|GO:0030145|GO:0016757|GO:0005529|GO:0005576|GO:0004653|GO:0006493|GO:0016020|GO:0018242|GO:0018243|GO:0016021|GO:0016740	24440643	chr18	24438525	+	FALSE	mm|18qA2	14423	NM_013814	UDP-N-acetyl-alpha-D-galactosamine:polypeptide N-acetylgalactosaminyltransferase 1	chr18:24438525-24440643	NM_013814	Mm.30249
A_51_P353592	3259.98	3745.23	3412.05	0	-0.0663338	-0.115615	Detected	Detected	Detected	Commd4	Mus musculus COMM domain containing 4 (Commd4), mRNA [NM_025417]	GO:0008150|GO:0003674|GO:0005737	57003081	chr9	57003022	-	FALSE	mm|9qB	66199	NM_025417	COMM domain containing 4	chr9:57003081-57003022	NM_025417	Mm.41687
A_30_P01030147	229.637	124.432	87.6924	0	-1.15052	-1.57022	Detected	Detected	Detected		lincRNA:chr1:193875525-193978800 reverse strand		193925640	chr1	193925581	-	FALSE	mm|1qH6				chr1:193925640-193925581
A_55_P2183940	53.1245	11.7682	4.99495	0	-2.44101	-3.59223	Not Detected	Detected	Not Detected	Olfr47	Mus musculus olfactory receptor 47 (Olfr47), mRNA [NM_146370]	GO:0007608|GO:0007165|GO:0004984|GO:0007186|GO:0004930|GO:0004872|GO:0016021|GO:0004871	43186247	chr6	43186188	+	FALSE	mm|6qB2.1	18346	NM_146370	olfactory receptor 47	chr6:43186188-43186247	NM_146370	Mm.222840
ETG08_142674	5.82666	5.92347	5.28224	0	-0.242752	-0.322912	Not Detected	Not Detected	Not Detected		Unknown						pos
A_30_P01027500	107.994	115.862	199.375	0	-0.165059	0.703148	Detected	Detected	Detected		lincRNA:chr8:124355710-124401160 reverse strand		124397567	chr8	124397508	-	FALSE	mm|8qE1				chr8:124397567-124397508
A_55_P2044627	247.726	266.376	129.553	0	-0.161808	-1.1166	Detected	Detected	Detected	Rnase10	Mus musculus ribonuclease, RNase A family, 10 (non-active) (Rnase10), transcript variant 1, mRNA [NM_029145]	GO:0008150|GO:0003674|GO:0005576|GO:0004522|GO:0005575|GO:0003676	51630432	chr14	51630373	+	FALSE	mm|14qC1	75019	NM_029145	ribonuclease, RNase A family, 10 (non-active)	chr14:51630373-51630432	NM_029145	Mm.318775
A_30_P01024111	88.3801	96.4558	47.574	0	-0.140378	-1.07494	Detected	Detected	Detected		lincRNA:chr3:68867193-68876128 forward strand		68873114	chr3	68873055	+	FALSE	mm|3qE1				chr3:68873055-68873114
A_55_P1958961	1030.52	1016.02	475.942	0	-0.286968	-1.29591	Detected	Detected	Detected								FALSE
A_52_P668478	163.108	192.385	173.517	0	-0.0283556	-0.0921388	Detected	Detected	Detected	Rhbdd2	Mus musculus rhomboid domain containing 2 (Rhbdd2), mRNA [NM_146002]	GO:0008150|GO:0003674|GO:0016020|GO:0004252|GO:0016021|GO:0005575	136121877	chr5	136121818	+	FALSE	mm|5qG2	215160	NM_146002	rhomboid domain containing 2	chr5:136121818-136121877	NM_146002	Mm.295438
A_55_P2098609	91.7269	5.45214	13.7099	0	-4.33898	-2.92352	Not Detected	Detected	Not Detected	Spag16	sperm associated antigen 16 [Source:MGI Symbol;Acc:MGI:1913972] [ENSMUST00000087282]	GO:0005515|GO:0005930|GO:0005874|GO:0005634|GO:0042995|GO:0007283|GO:0035085|GO:0035086|GO:0019861|GO:0005929|GO:0042384|GO:0005737|GO:0030030|GO:0005856	70327446	chr1	70327387	+	FALSE	mm|1qC3	66722	AK016352	sperm associated antigen 16	chr1:70327387-70327446		Mm.440554
A_55_P2076861	91.4252	74.3793	116.952	0	-0.564216	0.173868	Detected	Detected	Detected	Sema6d	Mus musculus sema domain, transmembrane domain (TM), and cytoplasmic domain, (semaphorin) 6D (Sema6d), transcript variant 4, mRNA [NM_199241]	GO:0008150|GO:0016020|GO:0005886|GO:0030215|GO:0007275|GO:0004872|GO:0016021|GO:0030154|GO:0007399	124491007	chr2	124490948	+	FALSE	mm|2qF1	214968	NM_199241	sema domain, transmembrane domain (TM), and cytoplasmic domain, (semaphorin) 6D	chr2:124490948-124491007	NM_199241	Mm.330536
A_30_P01032677	15.4188	49.6948	30.7352	0	1.42188	0.813814	Detected	Not Detected	Detected		lincRNA:chr8:83210957-83219451 forward strand		83219288	chr8	83219229	+	FALSE	mm|8qC2				chr8:83219229-83219288
A_30_P01025386	33.017	97.6469	21.0485	0	1.29784	-0.830881	Detected	Detected	Not Detected		lincRNA:chr15:101084597-101095097 reverse strand		101087111	chr15	101087052	-	FALSE	mm|15qF2				chr15:101087111-101087052
A_51_P101075	5899.96	7726.26	12796.8	0	0.122539	0.93561	Detected	Detected	Detected	1810031K17Rik	Mus musculus RIKEN cDNA 1810031K17 gene (1810031K17Rik), mRNA [NM_026977]	GO:0008150|GO:0003674|GO:0019901|GO:0016020|GO:0016021|GO:0005575|GO:0000079	75132448	chr1	75132389	-	FALSE	mm|1qC3	69171	NM_026977	RIKEN cDNA 1810031K17 gene	chr1:75132448-75132389	NM_026977	Mm.28193
A_51_P102518	6.95169	10.4614	20.115	0	0.323111	1.35145	Not Detected	Not Detected	Not Detected	Tmem225	Mus musculus transmembrane protein 225 (Tmem225), mRNA [NM_029379]	GO:0008150|GO:0003674|GO:0016020|GO:0016021|GO:0005575	39958416	chr9	39958357	+	FALSE	mm|9qA5.1	75667	NM_029379	transmembrane protein 225	chr9:39958357-39958416	NM_029379	Mm.45821
A_55_P2058557	59.3083	71.8588	115.249	0	0.0104046	0.777061	Detected	Detected	Detected	Dnajb5	DnaJ (Hsp40) homolog, subfamily B, member 5 [Source:MGI Symbol;Acc:MGI:1930018] [ENSMUST00000084662]	GO:0005515|GO:0006457|GO:0031072|GO:0005634|GO:0051082|GO:0000122|GO:0005829	42972252	chr4	42972193	+	FALSE	mm|4qA5	56323	AK158972	DnaJ (Hsp40) homolog, subfamily B, member 5	chr4:42972193-42972252		Mm.20437
A_55_P2068096	77.0243	84.6499	100.952	0	-0.130331	0.208891	Detected	Detected	Detected	Rap1gap	Mus musculus Rap1 GTPase-activating protein (Rap1gap), mRNA [NM_001081155]	GO:0005624|GO:0017016|GO:0042803|GO:0032318|GO:0005829	137285782	chr4	137285723	+	FALSE	mm|4qD3	110351	NM_001081155	Rap1 GTPase-activating protein	chr4:137285723-137285782	NM_001081155	Mm.180763
A_55_P2007510	5157.24	6808.71	6910.8	0	0.134257	0.240864	Detected	Detected	Detected	Pef1	Mus musculus penta-EF hand domain containing 1 (Pef1), mRNA [NM_026441]	GO:0051592|GO:0005737|GO:0046982|GO:0016020|GO:0005509|GO:0046983	129805360	chr4	129805301	+	FALSE	mm|4qD2.2	67898	NM_026441	penta-EF hand domain containing 1	chr4:129805301-129805360	NM_026441	Mm.20818
A_55_P2101431	134.998	228.949	106.348	0	0.495564	-0.525539	Detected	Detected	Detected	Mrps25	Mus musculus mitochondrial ribosomal protein S25 (Mrps25), nuclear gene encoding mitochondrial protein, mRNA [NM_025578]	GO:0005739|GO:0008150|GO:0003735|GO:0030529|GO:0005840|GO:0005763	92119589	chr6	92119530	-	FALSE	mm|6qD1	64658	NM_025578	mitochondrial ribosomal protein S25	chr6:92119589-92119530	NM_025578	Mm.476867
A_51_P113205	6.09997	5.86245	5.32686	0	-0.323824	-0.376906	Not Detected	Not Detected	Not Detected	F13b	Mus musculus coagulation factor XIII, beta subunit (F13b), mRNA [NM_031164]	GO:0008150|GO:0003674|GO:0005576	141420096	chr1	141420037	+	FALSE	mm|1qF	14060	NM_031164	coagulation factor XIII, beta subunit	chr1:141420037-141420096	NM_031164	Mm.30105
A_51_P211765	977.163	828.105	772.183	0	-0.505312	-0.521049	Detected	Detected	Detected	Rin1	Mus musculus Ras and Rab interactor 1 (Rin1), mRNA [NM_145495]	GO:0007165|GO:0005737|GO:0016020|GO:0005856|GO:0006897|GO:0005096	5056646	chr19	5056587	+	FALSE	mm|19qA	225870	NM_145495	Ras and Rab interactor 1	chr19:5056587-5056646	NM_145495	Mm.271922
A_55_P2105878	95.8538	6.54538	5.08002	0	-4.13881	-4.41932	Not Detected	Detected	Not Detected	Ccr10	Mus musculus chemokine (C-C motif) receptor 10 (Ccr10), mRNA [NM_007721]	GO:0005515|GO:0005886|GO:0004930|GO:0007204|GO:0007165|GO:0006935|GO:0007186|GO:0016020|GO:0005887|GO:0004950|GO:0016493|GO:0004872|GO:0004871|GO:0016021	101034371	chr11	101034312	-	FALSE	mm|11qD	12777	NM_007721	chemokine (C-C motif) receptor 10	chr11:101034371-101034312	NM_007721	Mm.8021
A_55_P1955847	182.036	5.50403	5.08924	0	-5.31412	-5.34202	Not Detected	Detected	Not Detected				101031199	chr6	101031140	+	FALSE	mm|6qD3				chr6:101031140-101031199
A_55_P2012702	5.57152	5.51218	5.10004	0	-0.281973	-0.308954	Not Detected	Not Detected	Not Detected	Kcnh4	Mus musculus potassium voltage-gated channel, subfamily H (eag-related), member 4 (Kcnh4), mRNA [NM_001081194]	GO:0008150|GO:0003674|GO:0016020|GO:0006810|GO:0016021|GO:0005575|GO:0005216|GO:0006811	100603122	chr11	100603063	-	FALSE	mm|11qD	380728	NM_001081194	potassium voltage-gated channel, subfamily H (eag-related), member 4	chr11:100603122-100603063	NM_001081194	Mm.297539
A_30_P01022291	30.8538	5.51942	5.11077	0	-2.74939	-2.77523	Not Detected	Detected	Not Detected		lincRNA:chr7:7075114-7089895 forward strand		7085781	chr7	7085722	+	FALSE	mm|7qA1				chr7:7085722-7085781
A_30_P01023888	74715.6	72728.4	77544.8	0	-0.305414	-0.127769	Detected	Detected	Detected		lincRNA:chr17:39960567-39992817 forward strand		39985615	chr17	39985556	+	FALSE	mm|17qB1				chr17:39985556-39985615
A_55_P2120897	5.60594	80.7593	35.4517	0	3.58208	2.47944	Detected	Not Detected	Detected		uy16e03.y1 McCarrey Eddy spermatocytes Mus musculus cDNA clone IMAGE:3658085 5'. [BG100880]		66256805	chr17	66256746	+	FALSE	mm|17qE1.1		BG100880		chr17:66256746-66256805		Mm.410655
A_55_P2122619	18.9814	11.2759	11.2949	0	-1.01787	-0.930309	Not Detected	Not Detected	Not Detected	Asb11	Mus musculus ankyrin repeat and SOCS box-containing 11 (Asb11), mRNA [NM_026853]	GO:0035556|GO:0008150|GO:0003674|GO:0005575	160897010	chrX	160896951	+	FALSE	mm|XqF5	68854	NM_026853	ankyrin repeat and SOCS box-containing 11	chrX:160896951-160897010	NM_026853	Mm.33225
A_55_P1953663	5.63087	5.5554	5.15813	0	-0.285993	-0.307901	Not Detected	Not Detected	Not Detected	Stk4	Mus musculus adult male testis cDNA, RIKEN full-length enriched library, clone:4932441K08 product:serine/threonine kinase 4, full insert sequence. [AK030098]	GO:0005515|GO:0008285|GO:0071902|GO:0005634|GO:0046872|GO:0042803|GO:0007243|GO:0042802|GO:0005737|GO:0046777|GO:0000166|GO:0018105|GO:0016301|GO:0046983|GO:0090090|GO:0016772|GO:0046621|GO:0001569|GO:0043065|GO:0000287|GO:0060706|GO:0003157|GO:0006915|GO:0060215|GO:0035329|GO:0007417|GO:0005524|GO:0001841|GO:0000902|GO:0007165|GO:0016310|GO:0004672|GO:0004674|GO:0030216|GO:0006468|GO:0043539|GO:…	163936023	chr2	163935964	+	FALSE	mm|2qH3	58231	AK030098	serine/threonine kinase 4	chr2:163935964-163936023		Mm.479158
A_55_P1983553	5.64395	95.8207	102.714	0	3.81904	4.00439	Detected	Not Detected	Detected	AF529169	Mus musculus cDNA sequence AF529169 (AF529169), mRNA [NM_153509]	GO:0008150|GO:0003674|GO:0016020|GO:0016021|GO:0005575	89484935	chr9	89484876	-	FALSE	mm|9qE3.1	209743	NM_153509	cDNA sequence AF529169	chr9:89484935-89484876	NM_153509	Mm.458520
A_55_P2007464	378788	366222	305620	0	-0.315195	-0.491043	Detected	Detected	Detected	Gm5921	predicted gene 5921 [Source:MGI Symbol;Acc:MGI:3648968] [ENSMUST00000075898]	GO:0008150|GO:0003674|GO:0030529|GO:0005840|GO:0005575	115346971	chr9	115346912	-	FALSE	mm|9qF3	546164	XM_001479285	predicted gene 5921	chr9:115346971-115346912	XM_001479285	Mm.328846
A_30_P01020897	77.2137	5.5867	30.8397	0	-4.05531	-1.50546	Not Detected	Detected	Detected		lincRNA:chr10:92550314-92577555 reverse strand		92566313	chr10	92566254	-	FALSE	mm|10qC2				chr10:92566313-92566254
A_55_P2151672	641.347	736.696	873.85	0	-0.0665607	0.26489	Detected	Detected	Detected		predicted gene 5316 [Source:MGI Symbol;Acc:MGI:3645576] [ENSMUST00000050391]		122850273	chr6	122850214	-	FALSE	mm|6qF2				chr6:122850273-122850214
A_30_P01024612	5.69942	16.1603	5.2254	0	1.23704	-0.306663	Not Detected	Not Detected	Not Detected		lincRNA:chr7:118248833-118267766 reverse strand		118250187	chr7	118250128	-	FALSE	mm|7qF1				chr7:118250187-118250128
A_30_P01020457	5.71506	5.62072	13.5446	0	-0.290539	1.06349	Not Detected	Not Detected	Not Detected		lincRNA:chr9:118291593-118324230 forward strand		118313942	chr9	118313883	+	FALSE	mm|9qF3				chr9:118313883-118313942
A_52_P622230	25.5648	112.648	67.3606	0	1.87307	1.21636	Detected	Not Detected	Detected	Gm4890	PREDICTED: Mus musculus predicted gene 4890 (Gm4890), partial miscRNA [XR_106171]	GO:0008150|GO:0003674|GO:0005575	81829623	chr8	81829564	+	FALSE	mm|8qC2	234479	XR_106171	predicted gene 4890	chr8:81829564-81829623	XR_106171	Mm.238026
A_55_P2236622	71.1085	73.1294	77.3984	0	-0.226096	-0.0591097	Detected	Detected	Detected		Mus musculus 16 days embryo head cDNA, RIKEN full-length enriched library, clone:C130006C17 product:unclassifiable, full insert sequence. [AK081327]		48363026	chrX	48362967	-	FALSE	mm|XqA5		AK081327		chrX:48363026-48362967		Mm.393701
A_66_P139497	22.0791	5.65758	8.34762	0	-2.23095	-1.58463	Not Detected	Not Detected	Not Detected	Gm9972	predicted gene 9972 [Source:MGI Symbol;Acc:MGI:3642779] [ENSMUST00000069051]	GO:0008150|GO:0003674|GO:0005575	42850711	chr11	42850652	+	FALSE	mm|11qA5	791397	XM_003085412	predicted gene 9972	chr11:42850652-42850711	XM_003085412	Mm.484181
A_55_P1952212	14.6522	5.67034	5.29925	0	-1.63614	-1.64865	Not Detected	Not Detected	Not Detected		predicted gene, 16886 [Source:MGI Symbol;Acc:MGI:4439810] [ENSMUST00000103452]		114974388	chr12	114974329	-	FALSE	mm|12qF1		AF118999		chr12:114974388-114974329		Mm.425774
A_52_P154858	5.79395	5.684	5.31458	0	-0.294167	-0.305982	Not Detected	Not Detected	Not Detected	A730049H05Rik	Mus musculus 7 days neonate cerebellum cDNA, RIKEN full-length enriched library, clone:A730049H05 product:hypothetical protein, full insert sequence. [AK043032]	GO:0008150|GO:0003674|GO:0005575	92792854	chr6	92792795	+	FALSE	mm|6qD1	74516	AK043032	RIKEN cDNA A730049H05 gene	chr6:92792795-92792854
A_30_P01026678	8.25462	5.69701	5.33007	0	-0.801522	-0.812437	Not Detected	Not Detected	Not Detected		lincRNA:chr7:49715933-49771497 forward strand		49743940	chr7	49743881	+	FALSE	mm|7qB3				chr7:49743881-49743940
(+)E1A_r60_a135	240.301	87.0663	157.365	0	-1.73118	-0.792117	Detected	Detected	Detected		Unknown						pos
A_55_P1963758	52.7613	35.204	31.1984	0	-0.850266	-0.939401	Detected	Detected	Detected	Odam	Mus musculus odontogenic, ameloblast asssociated (Odam), mRNA [NM_027128]	GO:0008150|GO:0003674|GO:0043205|GO:0005576|GO:0031214	88316507	chr5	88316448	+	FALSE	mm|5qE1	69592	NM_027128	odontogenic, ameloblast asssociated	chr5:88316448-88316507	NM_027128	Mm.389652
A_55_P2022187	18.9826	44.5037	89.7605	0	0.962719	2.06001	Detected	Not Detected	Detected	Arvcf	Mus musculus 12 days embryo spinal ganglion cDNA, RIKEN full-length enriched library, clone:D130060P14 product:armadillo repeat gene deleted in velo-cardio-facial syndrome, full insert sequence. [AK051627]	GO:0016339|GO:0005515|GO:0005737|GO:0005886|GO:0005488|GO:0005634|GO:0007155	18405682	chr16	18405623	+	FALSE	mm|16qA3	11877	AK051627	armadillo repeat gene deleted in velo-cardio-facial syndrome	chr16:18405623-18405682		Mm.293599
A_55_P1967855	2929.6	3004.79	2100.98	0	-0.229962	-0.66103	Detected	Detected	Detected	Kctd20	Mus musculus potassium channel tetramerisation domain containing 20 (Kctd20), mRNA [NM_025888]	GO:0008150|GO:0016020|GO:0008076|GO:0005249|GO:0005575|GO:0006813|GO:0005216|GO:0042802	29104874	chr17	29104815	+	FALSE	mm|17qA3.3	66989	NM_025888	potassium channel tetramerisation domain containing 20	chr17:29104815-29104874	NM_025888	Mm.435
A_55_P2009064	18107.4	18290.4	22341.2	0	-0.252023	0.121736	Detected	Detected	Detected	Psmc1	Mus musculus protease (prosome, macropain) 26S subunit, ATPase 1 (Psmc1), mRNA [NM_008947]	GO:0030163|GO:0017111|GO:0005737|GO:0000502|GO:0016787|GO:0000166|GO:0051437|GO:0005634|GO:0051436|GO:0031145|GO:0005524	101361342	chr12	101361283	+	FALSE	mm|12qE	19179	NM_008947	protease (prosome, macropain) 26S subunit, ATPase 1	chr12:101361283-101361342	NM_008947	Mm.157105
A_52_P413394	5.91304	54.5162	10.045	0	2.93819	0.583108	Detected	Not Detected	Not Detected	Ppef2	Mus musculus protein phosphatase, EF hand calcium-binding domain 2 (Ppef2), mRNA [NM_011148]	GO:0030145|GO:0005506|GO:0005509|GO:0051879|GO:0031435|GO:0010801|GO:0046872|GO:0043409|GO:0050906|GO:0016787|GO:0016311|GO:0030544|GO:0004721|GO:0004722|GO:0007601|GO:0050896	92657710	chr5	92656232	-	FALSE	mm|5qE2	19023	NM_011148	protein phosphatase, EF hand calcium-binding domain 2	chr5:92657710-92656232	NM_011148	Mm.87155
A_52_P574190	19882.1	22014.9	19907.1	0	-0.119515	-0.179584	Detected	Detected	Detected	Psmd12	Mus musculus proteasome (prosome, macropain) 26S subunit, non-ATPase, 12 (Psmd12), mRNA [NM_025894]	GO:0003674|GO:0000502|GO:0051437|GO:0051436|GO:0005575|GO:0031145	107359022	chr11	107358963	+	FALSE	mm|11qE1	66997	NM_025894	proteasome (prosome, macropain) 26S subunit, non-ATPase, 12	chr11:107358963-107359022	NM_025894	Mm.21667
A_30_P01032179	5.96574	50.6229	5.46784	0	2.81849	-0.30712	Detected	Not Detected	Not Detected		lincRNA:chr6:121037952-121038370 reverse strand		121038012	chr6	121037953	-	FALSE	mm|6qF1				chr6:121038012-121037953
A_55_P1982454	151.523	109.057	29.1516	0	-0.740977	-2.55928	Detected	Detected	Detected	Eps8	Mus musculus epidermal growth factor receptor pathway substrate 8 (Eps8), mRNA [NM_007945]	GO:0008344|GO:0031532|GO:0048149|GO:0017146|GO:0014069|GO:0019717	137426757	chr6	137426698	-	FALSE	mm|6qG1	13860	NM_007945	epidermal growth factor receptor pathway substrate 8	chr6:137426757-137426698	NM_007945	Mm.235346
A_30_P01017856	6.01842	5.85878	5.51056	0	-0.305309	-0.308575	Not Detected	Not Detected	Not Detected		lincRNA:chr8:40072950-40088400 forward strand		40073108	chr8	40073049	+	FALSE	mm|8qA4				chr8:40073049-40073108
A_30_P01018682	19.4076	38.4761	90.8355	0	0.720818	2.04525	Detected	Not Detected	Detected		lincRNA:chr18:54122285-54122917 forward strand		54122761	chr18	54122702	+	FALSE	mm|18qD2				chr18:54122702-54122761
A_55_P1954608	13.5613	34.3933	30.8914	0	1.0761	1.00631	Detected	Not Detected	Detected	Lekr1	Mus musculus leucine, glutamate and lysine rich 1 (Lekr1), transcript variant 2, mRNA [NM_001037923]	GO:0008150|GO:0003674|GO:0005575	65489943	chr3	65489884	+	FALSE	mm|3qE1	624866	NM_001037923	leucine, glutamate and lysine rich 1	chr3:65489884-65489943	NM_001037923	Mm.296317
A_30_P01026564	8.50735	13.6271	219.616	0	0.413168	4.50874	Not Detected	Not Detected	Detected		lincRNA:chr10:118427606-118430070 reverse strand		118427726	chr10	118427667	-	FALSE	mm|10qD2				chr10:118427726-118427667
A_55_P2120080	81.3518	105.236	142.729	0	0.104856	0.629638	Detected	Detected	Detected	Zmynd11	zinc finger, MYND domain containing 11 [Source:MGI Symbol;Acc:MGI:1913755] [ENSMUST00000137932]	GO:0005634|GO:0046872|GO:0043231	9689645	chr13	9689586	-	FALSE	mm|13qA1	66505	BC028266	zinc finger, MYND domain containing 11	chr13:9689645-9689586
A_51_P511375	1924.34	2035.98	1845.46	0	-0.185164	-0.241776	Detected	Detected	Detected	Ranbp2	Mus musculus RAN binding protein 2 (Ranbp2), mRNA [NM_011240]	GO:0006457|GO:0005643|GO:0003755|GO:0016853|GO:0005829	57956703	chr10	57956644	+	FALSE	mm|10qB4	19386	NM_011240	RAN binding protein 2	chr10:57956644-57956703	NM_011240	Mm.431695
A_51_P163354	20.0918	16.1802	31.8446	0	-0.578904	0.483049	Not Detected	Not Detected	Detected	Ogdhl	Mus musculus oxoglutarate dehydrogenase-like (Ogdhl), nuclear gene encoding mitochondrial protein, mRNA [NM_001081130]	GO:0008150|GO:0003674|GO:0005575	33158113	chr14	33157957	+	FALSE	mm|14qB	239017	NM_001081130	oxoglutarate dehydrogenase-like	chr14:33157957-33158113	NM_001081130	Mm.318302
A_66_P102395	1265.42	1146.12	1128.06	0	-0.409388	-0.347166	Detected	Detected	Detected	Elac2	Mus musculus ELAC2 mRNA, complete cds. [AF308696]	GO:0005739|GO:0004518|GO:0004519|GO:0016787|GO:0005634|GO:0046872|GO:0008033	64813870	chr11	64813811	+	FALSE	mm|11qB3	68626	AF308696	elaC homolog 2 (E. coli)	chr11:64813811-64813870		Mm.157711
A_55_P2036377	128213	132133	129952	0	-0.22308	-0.161957	Detected	Detected	Detected				17137734	chr16	17137675	+	FALSE	mm|16qA3				chr16:017137675-017137734
A_55_P1992640	766.22	929.344	725.886	0	0.0119286	-0.259407	Detected	Detected	Detected	Hdac3	Mus musculus histone deacetylase 3 (Hdac3), mRNA [NM_010411]	GO:0005515|GO:0042826|GO:0046970|GO:0005634|GO:0032129|GO:0005737|GO:0046329|GO:0017053|GO:0040014|GO:0005876|GO:0004407|GO:0046969|GO:0006476|GO:0000785|GO:0032041|GO:0006355|GO:0016575|GO:0003714|GO:0000122|GO:0045786|GO:0051225|GO:0003677|GO:0006351|GO:0032922|GO:0033558|GO:0031078|GO:0007346|GO:0016787|GO:0003682|GO:0034739|GO:0045892|GO:0016568	38096714	chr18	38096655	-	FALSE	mm|18qB3	15183	NM_010411	histone deacetylase 3	chr18:38096714-38096655	NM_010411	Mm.20521
A_30_P01026851	6.1805	5.97555	11.2504	0	-0.315177	0.682787	Not Detected	Not Detected	Not Detected		lincRNA:chr5:118919606-118925333 reverse strand		118923270	chr5	118923211	-	FALSE	mm|5qF				chr5:118923270-118923211
A_55_P2060188	306.421	382.73	398.244	0	0.0542851	0.196744	Detected	Detected	Detected	Hira	histone cell cycle regulation defective homolog A (S. cerevisiae) [Source:MGI Symbol;Acc:MGI:99430] [ENSMUST00000120532]	GO:0005515|GO:0006355|GO:0000790|GO:0007369|GO:0003682|GO:0005634|GO:0006351|GO:0016568	18928123	chr16	18928064	+	FALSE	mm|16qA3	15260		histone cell cycle regulation defective homolog A (S. cerevisiae)	chr16:18928064-18928123
A_30_P01031852	6.20852	13.8026	13.9572	0	0.886089	0.987292	Not Detected	Not Detected	Not Detected		lincRNA:chr17:8088950-8106700 reverse strand		8093416	chr17	8093357	-	FALSE	mm|17qA1				chr17:8093416-8093357
A_52_P294514	6.22167	6.0004	32.0426	0	-0.318768	2.18323	Not Detected	Not Detected	Detected	4930542N07Rik	Mus musculus RIKEN cDNA 4930542N07 gene (4930542N07Rik), mRNA [NM_029199]	GO:0008150|GO:0003674|GO:0005575	150918800	chrX	150918741	+	FALSE	mm|XqF3	75185	NM_029199	RIKEN cDNA 4930542N07 gene	chrX:150918741-150918800	NM_029199	Mm.159452
A_55_P2143095	65.633	109.278	106.768	0	0.46898	0.520598	Detected	Detected	Detected		predicted gene 14966 [Source:MGI Symbol;Acc:MGI:3705223] [ENSMUST00000113496]		6355657	chr19	6355598	-	FALSE	mm|19qA		XR_106193		chr19:6355657-6355598	XR_106193
A_55_P2054225	73.5521	119.488	78.5216	0	0.433503	-0.0870681	Detected	Detected	Detected	Camsap1l1	Mus musculus calmodulin regulated spectrin-associated protein 1-like 1 (Camsap1l1), mRNA [NM_001081360]	GO:0008150|GO:0003674|GO:0005737|GO:0005874|GO:0005575|GO:0005856	138164815	chr1	138164756	-	FALSE	mm|1qE4	67886	NM_001081360	calmodulin regulated spectrin-associated protein 1-like 1	chr1:138164815-138164756	NM_001081360	Mm.144143
A_55_P1988907	1333.76	1409.53	1068.52	0	-0.186812	-0.501286	Detected	Detected	Detected	Eml4	Mus musculus echinoderm microtubule associated protein like 4 (Eml4), transcript variant 1, mRNA [NM_001114361]	GO:0008150|GO:0003674|GO:0005737|GO:0005874|GO:0005575|GO:0005856	83879561	chr17	83879502	+	FALSE	mm|17qE4	78798	NM_001114361	echinoderm microtubule associated protein like 4	chr17:83879502-83879561	NM_001114361	Mm.295565
ERCC-00126_533	7.51092	10.357	8.11387	0	0.197015	-0.0699906	Not Detected	Not Detected	Not Detected		Unknown						pos
A_52_P512329	188.126	229.99	121.9	0	0.0233402	-0.807392	Detected	Detected	Detected	Zfp219	Mus musculus zinc finger protein 219 (Zfp219), mRNA [NM_027248]	GO:0006355|GO:0003700|GO:0005634|GO:0045892|GO:0003677|GO:0006351	52627101	chr14	52627042	-	FALSE	mm|14qC2	69890	NM_027248	zinc finger protein 219	chr14:52627101-52627042	NM_027248	Mm.475652
A_55_P2151762	247.767	214.48	245.663	0	-0.474665	-0.19369	Detected	Detected	Detected	Atg7	Mus musculus autophagy-related 7 (yeast) (Atg7), mRNA [NM_028835]	GO:0005515|GO:0021987|GO:0003824|GO:0009791|GO:0015031|GO:0021860|GO:0042803|GO:0031175|GO:0031401|GO:0030163|GO:0005737|GO:0042594|GO:0021680|GO:0007628|GO:0006810|GO:0006497|GO:0031396|GO:0006520|GO:0043066|GO:0006996|GO:0021955|GO:0006914|GO:0004839|GO:0032446|GO:0001889|GO:0019778|GO:0005488|GO:0008152|GO:0050877|GO:0055013|GO:0016044	114657598	chr6	114657539	+	FALSE	mm|6qE3	74244	NM_028835	autophagy-related 7 (yeast)	chr6:114657539-114657598	NM_028835	Mm.275332
A_51_P201904	2340.68	2638.54	2575.49	0	-0.0937147	-0.0434732	Detected	Detected	Detected	Ndufb5	Mus musculus NADH dehydrogenase (ubiquinone) 1 beta subcomplex, 5 (Ndufb5), nuclear gene encoding mitochondrial protein, mRNA [NM_025316]	GO:0005739|GO:0008150|GO:0003674|GO:0005747|GO:0016020|GO:0070469|GO:0006810|GO:0005743|GO:0016021|GO:0022900	32650295	chr3	32650236	+	FALSE	mm|3qA3	66046	NM_025316	NADH dehydrogenase (ubiquinone) 1 beta subcomplex, 5	chr3:32650236-32650295	NM_025316	Mm.28058
A_55_P2022128	31.9658	118.297	37.6878	0	1.62129	0.0561776	Detected	Detected	Detected	Cntnap1	Mus musculus contactin associated protein-like 1 (Cntnap1), mRNA [NM_016782]	GO:0030424|GO:0007165|GO:0017124|GO:0016020|GO:0005886|GO:0008076|GO:0005102|GO:0033270|GO:0016021|GO:0007155|GO:0031175	101051912	chr11	101051853	+	FALSE	mm|11qD	53321	NM_016782	contactin associated protein-like 1	chr11:101051853-101051912	NM_016782	Mm.474527
ERCC-00024_60	5.98168	6.08245	5.55834	0	-0.242424	-0.287289	Not Detected	Not Detected	Not Detected		Unknown						pos
ERCC-00104_60	5.76092	6.02727	5.53511	0	-0.201319	-0.239077	Not Detected	Not Detected	Not Detected		Unknown						pos
A_55_P2098578	331.019	430.17	404.887	0	0.111466	0.109215	Detected	Detected	Detected	Tubd1	Mus musculus tubulin, delta 1 (Tubd1), transcript variant 1, mRNA [NM_001199045]	GO:0051258|GO:0005874|GO:0003924|GO:0005634|GO:0007275|GO:0007283|GO:0005525|GO:0030154|GO:0006184|GO:0043234|GO:0008150|GO:0003674|GO:0005737|GO:0000166|GO:0005198|GO:0005856|GO:0007017|GO:0007018	86380861	chr11	86380802	+	FALSE	mm|11qC	56427	NM_001199045	tubulin, delta 1	chr11:86380802-86380861	NM_001199045	Mm.383207
A_30_P01017914	31.5795	45.045	38.1666	0	0.245853	0.0919318	Detected	Not Detected	Detected		lincRNA:chr3:37543523-37613073 forward strand		37586219	chr3	37586160	+	FALSE	mm|3qB				chr3:37586160-37586219
A_55_P2011341	6.32354	7.63154	8.45782	0	0.00471544	0.238163	Not Detected	Not Detected	Not Detected				113884088	chr13	113884029	-	FALSE	mm|13qD2.2				chr13:113884088-113884029
A_65_P17476	174.467	185.996	245.77	0	-0.174208	0.312964	Detected	Detected	Detected	Gse1	Mus musculus genetic suppressor element 1 (Gse1), transcript variant 1, mRNA [NM_198671]	GO:0008150|GO:0003674|GO:0005575	123102618	chr8	123102559	+	FALSE	mm|8qE1	382034	NM_198671	genetic suppressor element 1	chr8:123102559-123102618	NM_198671	Mm.334856
A_30_P01022879	6.32468	6.0012	23.8955	0	-0.342268	1.73628	Not Detected	Not Detected	Not Detected		lincRNA:chr14:106068373-106146613 forward strand		106130592	chr14	106130533	+	FALSE	mm|14qE2.3				chr14:106130533-106130592
A_30_P01026702	6.32196	5.99128	9.95955	0	-0.344034	0.474317	Not Detected	Not Detected	Not Detected		lincRNA:chr1:161046625-161069450 reverse strand		161065466	chr1	161065407	-	FALSE	mm|1qH1				chr1:161065466-161065407
A_55_P2091294	6.31986	129.509	5.67328	0	4.09049	-0.337101	Detected	Not Detected	Not Detected	Hps5	Mus musculus Hermansky-Pudlak syndrome 5 homolog (human) (Hps5), transcript variant 1, mRNA [NM_001005247]	GO:0005515|GO:0005737|GO:0006996|GO:0007596|GO:0043473	54031222	chr7	54031164	-	FALSE	mm|7qB4	246694	NM_001005247	Hermansky-Pudlak syndrome 5 homolog (human)	chr7:54031222-54031164	NM_001005247	Mm.379442
A_30_P01018417	19.3843	67.4047	5.49137	0	1.53144	-2.00104	Detected	Not Detected	Not Detected		lincRNA:chr18:78190463-78235438 reverse strand		78212597	chr18	78212538	-	FALSE	mm|18qE3				chr18:78212597-78212538
A_55_P1959338	1383.24	1829.84	1661.69	0	0.137135	0.0832033	Detected	Detected	Detected	AI846148	Mus musculus expressed sequence AI846148 (AI846148), transcript variant 1, mRNA [NM_001033139]	GO:0008150|GO:0003674|GO:0005575	7432253	chr19	7432194	-	FALSE	mm|19qA	68229	NM_001033139	expressed sequence AI846148	chr19:7432253-7432194	NM_001033139	Mm.34766
A_51_P147274	6.44648	38.7723	5.92347	0	2.32192	-0.303458	Detected	Not Detected	Not Detected	Clec4a3	Mus musculus C-type lectin domain family 4, member a3 (Clec4a3), transcript variant 1, mRNA [NM_153197]	GO:0008150|GO:0003674|GO:0005529|GO:0004872|GO:0005575	122919696	chr6	122919637	+	FALSE	mm|6qF2	73149	NM_153197	C-type lectin domain family 4, member a3	chr6:122919637-122919696	NM_153197	Mm.25684
A_51_P367070	6.44559	43.8556	5.93541	0	2.49985	-0.300355	Detected	Not Detected	Not Detected	Il9	Mus musculus interleukin 9 (Il9), mRNA [NM_008373]	GO:0006955|GO:0030307|GO:0005625|GO:0005576|GO:0045407|GO:0005140|GO:0008083|GO:0005615|GO:0005125|GO:0005126	56580737	chr13	56580678	-	FALSE	mm|13qB1	16198	NM_008373	interleukin 9	chr13:56580737-56580678	NM_008373	Mm.3006
A_30_P01022616	13.4193	70.495	6.42864	0	2.12668	-1.24312	Detected	Not Detected	Not Detected		lincRNA:chr17:27445260-27455641 reverse strand		27455616	chr17	27455557	-	FALSE	mm|17qA3.3				chr17:27455616-27455557
A_30_P01026045	18.0669	119.276	12.0001	0	2.45636	-0.7717	Detected	Not Detected	Not Detected		lincRNA:chr4:3406175-3443875 reverse strand		3433248	chr4	3433189	-	FALSE	mm|4qA1				chr4:3433248-3433189
A_55_P2086741	15.3715	18.9718	17.6803	0	0.0370793	0.0204949	Not Detected	Not Detected	Not Detected	Fam3a	family with sequence similarity 3, member A [Source:MGI Symbol;Acc:MGI:1913544] [ENSMUST00000141604]	GO:0008150|GO:0003674|GO:0005576|GO:0005575	71632310	chrX	71632251	-	FALSE	mm|XqA7.3	66294		family with sequence similarity 3, member A	chrX:71632310-71632251
A_55_P2094104	6.42697	19.0917	5.96003	0	1.30421	-0.29021	Not Detected	Not Detected	Not Detected		immunoglobulin kappa variable 8-28 [Source:MGI Symbol;Acc:MGI:3642251] [ENSMUST00000103380]		70093646	chr6	70093587	-	FALSE	mm|6qC1		U55650		chr6:70093646-70093587		Mm.423569
A_55_P2014249	488.425	619.395	387.116	0	0.0761976	-0.516762	Detected	Detected	Detected	Sema3a	Mus musculus sema domain, immunoglobulin domain (Ig), short basic domain, secreted, (semaphorin) 3A (Sema3a), mRNA [NM_009152]	GO:0030424|GO:0050919|GO:0048843|GO:0006915|GO:0005576|GO:0007275|GO:0030154|GO:0030425|GO:0007399|GO:0045499|GO:0007413|GO:0048841|GO:0002027|GO:0016020|GO:0030517|GO:0007411|GO:0060666|GO:0004872|GO:0010633	13602521	chr5	13602462	+	FALSE	mm|5qA1	20346	NM_009152	sema domain, immunoglobulin domain (Ig), short basic domain, secreted, (semaphorin) 3A	chr5:13602462-13602521	NM_009152	Mm.372039
A_55_P2251082	322.314	533.208	854.616	0	0.459707	1.22542	Detected	Detected	Detected	Qk	Mus musculus 15 days embryo male testis cDNA, RIKEN full-length enriched library, clone:8030484F22 product:RIKEN cDNA 1110003F05 gene, full insert sequence. [AK033279]	GO:0006397|GO:0008380|GO:0017124|GO:0005886|GO:0042552|GO:0003723|GO:0005634|GO:0007275|GO:0008366|GO:0030154|GO:0006417|GO:0042692|GO:0010628|GO:0005737|GO:0042759|GO:0006810|GO:0051028|GO:0001570	10395565	chr17	10395506	-	FALSE	mm|17qA1	19317	AK033279	quaking	chr17:10395565-10395506		Mm.130694
A_55_P2466575	6.75483	15.8416	5.96167	0	0.963204	-0.361594	Not Detected	Not Detected	Not Detected	4930402H24Rik	Mus musculus RIKEN cDNA 4930402H24 gene (4930402H24Rik), mRNA [NM_029432]	GO:0008150|GO:0003674|GO:0005575	130566167	chr2	130565177	-	FALSE	mm|2qF1	228602	NM_029432	RIKEN cDNA 4930402H24 gene	chr2:130566167-130565177	NM_029432	Mm.271990
A_55_P1974317	1469.31	1485.77	1005.95	0	-0.250456	-0.727969	Detected	Detected	Detected	Surf6	Mus musculus surfeit gene 6 (Surf6), mRNA [NM_009298]	GO:0042254|GO:0003723|GO:0005730|GO:0005634|GO:0044451|GO:0003677	26746607	chr2	26746548	-	FALSE	mm|2qA3	20935	NM_009298	surfeit gene 6	chr2:26746607-26746548	NM_009298	Mm.245577
A_55_P2091496	7.55011	6.46446	15.6425	0	-0.490493	0.869508	Not Detected	Not Detected	Not Detected	Dppa3	Mus musculus developmental pluripotency-associated 3 (Dppa3), mRNA [NM_139218]	GO:0005737|GO:0001939|GO:0040016|GO:0005634|GO:0001940	122580266	chr6	122580207	+	FALSE	mm|6qF1	73708	NM_139218	developmental pluripotency-associated 3	chr6:122580207-122580266	NM_139218	Mm.27982
A_30_P01030821	6.36822	6.45895	5.95025	0	-0.246116	-0.279332	Not Detected	Not Detected	Not Detected		lincRNA:chr12:12876192-12918398 reverse strand		12895704	chr12	12895645	-	FALSE	mm|12qA1.1				chr12:12895704-12895645
A_55_P2126207	10.1875	10.6338	10.5806	0	-0.204674	-0.126774	Not Detected	Not Detected	Not Detected	1600014K23Rik	Mus musculus RIKEN cDNA 1600014K23 gene (1600014K23Rik), mRNA [NM_028046]	GO:0008150|GO:0003674|GO:0005575	82515623	chrX	82515564	+	FALSE	mm|XqC1	71996	NM_028046	RIKEN cDNA 1600014K23 gene	chrX:82515564-82515623	NM_028046	Mm.20201
A_55_P1977558	69.9283	49.3273	69.2158	0	-0.770014	-0.196166	Detected	Detected	Detected	Dip2b	Mus musculus DIP2 disco-interacting protein 2 homolog B (Drosophila) (Dip2b), transcript variant 1, mRNA [NM_001159361]	GO:0008150|GO:0003674|GO:0008152|GO:0005634|GO:0005575|GO:0003824|GO:0008134	100046097	chr15	100046038	+	FALSE	mm|15qF1	239667	NM_001159361	DIP2 disco-interacting protein 2 homolog B (Drosophila)	chr15:100046038-100046097	NM_001159361	Mm.243658
A_30_P01024337	32.5724	6.43846	5.92707	0	-2.60539	-2.63965	Not Detected	Detected	Not Detected		lincRNA:chr1:196445304-196445818 reverse strand		196445813	chr1	196445754	-	FALSE	mm|1qH6				chr1:196445813-196445754
A_55_P2370931	40.7261	6.42843	5.91708	0	-2.92994	-2.96439	Not Detected	Detected	Not Detected	AU017674	H3092H12-5 NIA Mouse 15K cDNA Clone Set Mus musculus cDNA clone H3092H12 5', mRNA sequence [CK334688]	GO:0008150|GO:0003674|GO:0005575	70344632	chr13	70344573	+	FALSE	mm|13qC1	105271	CK334688	expressed sequence AU017674	chr13:70344573-70344632		Mm.342935
A_55_P2070254	458.152	380.269	319.648	0	-0.535331	-0.70073	Detected	Detected	Detected	Pqbp1	Mus musculus polyglutamine binding protein 1 (Pqbp1), mRNA [NM_019478]	GO:0008150|GO:0003674|GO:0006355|GO:0005737|GO:0005634|GO:0006351	7473179	chrX	7473120	-	FALSE	mm|XqA1.1	54633	NM_019478	polyglutamine binding protein 1	chrX:7473179-7473120	NM_019478	Mm.14616
A_55_P2145800	120.356	170.395	130.347	0	0.235051	-0.0663466	Detected	Detected	Detected		MMU17332 ribosomal protein L9 {Mus musculus} (exp=-1; wgp=0; cg=0), partial (77%) [TC1685671]		143783811	chr5	143783752	-	FALSE	mm|5qG2				chr5:143783811-143783752
A_55_P1995487	53.3105	77.7316	53.1074	0	0.277556	-0.186898	Detected	Detected	Detected	Rfx7	Mus musculus regulatory factor X, 7 (Rfx7), mRNA [NM_001033536]	GO:0008150|GO:0003674|GO:0005575	72470756	chr9	72470697	+	FALSE	mm|9qD	319758	NM_001033536	regulatory factor X, 7	chr9:72470697-72470756	NM_001033536	Mm.32081
A_55_P2252891	37.9011	25.7264	29.5189	0	-0.825516	-0.541992	Not Detected	Detected	Detected	D11Ertd717e	Mus musculus adult retina cDNA, RIKEN full-length enriched library, clone:A930017D03 product:unclassifiable, full insert sequence. [AK160358]		100914432	chr11	100914373	+	FALSE	mm|11qD	52704	AK160358	DNA segment, Chr 11, ERATO Doi 717, expressed	chr11:100914373-100914432		Mm.449263
A_55_P2169129	156.555	25.5604	35.8585	0	-2.88121	-2.30768	Not Detected	Detected	Detected		predicted gene 12973 [Source:MGI Symbol;Acc:MGI:3650042] [ENSMUST00000143967]		130557254	chr4	130557195	+	FALSE	mm|4qD2.3				chr4:130557195-130557254
A_52_P639028	6.85319	6.33536	71.2108	0	-0.379875	3.19586	Not Detected	Not Detected	Detected	Myt1l	myelin transcription factor 1-like [Source:MGI Symbol;Acc:MGI:1100511] [ENSMUST00000076157]	GO:0005515|GO:0006355|GO:0003700|GO:0008270|GO:0007275|GO:0005634|GO:0003677|GO:0046872|GO:0030154|GO:0006351|GO:0007399	30542033	chr12	30541974	+	FALSE	mm|12qA2	17933	AK049967	myelin transcription factor 1-like	chr12:30541974-30542033		Mm.253067
A_55_P2046563	6.1809	58.8704	52.1955	0	2.98513	2.89664	Detected	Not Detected	Detected	Cym	Mus musculus chymosin (Cym), mRNA [NM_001111143]	GO:0008150|GO:0003674|GO:0016787|GO:0008233|GO:0005575|GO:0004190	107014360	chr3	107014301	-	FALSE	mm|3qF2.3	229697	NM_001111143	chymosin	chr3:107014360-107014301	NM_001111143	Mm.297051
A_51_P120823	7.83419	14.9858	14.4323	0	0.669214	0.700058	Not Detected	Not Detected	Not Detected	Olfr868	Mus musculus olfactory receptor 868 (Olfr868), mRNA [NM_146559]	GO:0007608|GO:0007165|GO:0004984|GO:0007186|GO:0004930|GO:0004872|GO:0016021|GO:0004871	19905526	chr9	19905467	+	FALSE	mm|9qA3	258552	NM_146559	olfactory receptor 868	chr9:19905467-19905526	NM_146559	Mm.223084
A_55_P2028788	3702.58	5180.99	4558.62	0	0.218172	0.118676	Detected	Detected	Detected	Slc39a11	Mus musculus solute carrier family 39 (metal ion transporter), member 11 (Slc39a11), transcript variant 1, mRNA [NM_001166503]	GO:0008150|GO:0003674|GO:0016020|GO:0046873|GO:0006810|GO:0006829|GO:0016021|GO:0005575|GO:0055085|GO:0030001|GO:0006811	113106230	chr11	113106171	-	FALSE	mm|11qE2	69806	NM_001166503	solute carrier family 39 (metal ion transporter), member 11	chr11:113106230-113106171	NM_001166503	Mm.341021
A_51_P126067	5.67503	7.1201	5.7281	0	0.0607457	-0.167962	Not Detected	Not Detected	Not Detected	Cd2	Mus musculus CD2 antigen (Cd2), mRNA [NM_013486]	GO:0005515|GO:0030971|GO:0043499|GO:0009986|GO:0019901|GO:0005576|GO:0043621|GO:0003823|GO:0042803|GO:0043234|GO:0042110|GO:0016337|GO:0001948|GO:0016020|GO:0009898|GO:0045121|GO:0016021|GO:0007155|GO:0046658|GO:0009897	101086981	chr3	101083802	-	FALSE	mm|3qF2.2	12481	NM_013486	CD2 antigen	chr3:101086981-101083802	NM_013486	Mm.22842
A_30_P01031466	45.9753	10.7947	8.65221	0	-2.35707	-2.59111	Not Detected	Detected	Not Detected		lincRNA:chr8:18895366-18925423 reverse strand		18918396	chr8	18918337	-	FALSE	mm|8qA1.3				chr8:18918396-18918337
A_30_P01033003	318.182	347.172	256.678	0	-0.140727	-0.491285	Detected	Detected	Detected		lincRNA:chr6:142915873-142938323 forward strand		142919475	chr6	142919416	+	FALSE	mm|6qG3				chr6:142919416-142919475
A_30_P01021252	816.642	831.213	790.112	0	-0.241011	-0.229038	Detected	Detected	Detected		lincRNA:chr15:77164450-77201325 forward strand		77200645	chr15	77200586	+	FALSE	mm|15qE1				chr15:77200586-77200645
A_55_P2086659	722.16	802.345	236.913	0	-0.114623	-1.78935	Detected	Detected	Detected	Rad54l	Mus musculus RAD54 like (S. cerevisiae) (Rad54l), transcript variant 1, mRNA [NM_009015]	GO:0051276|GO:0016817|GO:0042493|GO:0004386|GO:0005634|GO:0003676|GO:0003677|GO:0005524|GO:0006974|GO:0006302|GO:0006281|GO:0000166|GO:0016787|GO:0000724|GO:0010212	115769677	chr4	115769618	-	FALSE	mm|4qD1	19366	NM_009015	RAD54 like (S. cerevisiae)	chr4:115769677-115769618	NM_009015	Mm.3655
A_52_P556462	238.565	169.032	89.9248	0	-0.763615	-1.58898	Detected	Detected	Detected	Fancd2	Mus musculus Fanconi anemia, complementation group D2 (Fancd2), mRNA [NM_001033244]	GO:0007129|GO:0000793|GO:0007049|GO:0006281|GO:0007276|GO:0007275|GO:0005654|GO:0005634|GO:0010332|GO:0006974	113541229	chr6	113541170	+	FALSE	mm|6qE3	211651	NM_001033244	Fanconi anemia, complementation group D2	chr6:113541170-113541229	NM_001033244	Mm.160061
A_30_P01025100	14.3659	81.853	5.61494	0	2.24386	-1.53669	Detected	Not Detected	Not Detected		lincRNA:chr10:120336296-120354471 forward strand		120353973	chr10	120353914	+	FALSE	mm|10qD2				chr10:120353914-120353973
A_66_P100853	263190	271710	116188	0	-0.220562	-1.36104	Detected	Detected	Detected		histone cluster 1, H2ao [Source:MGI Symbol;Acc:MGI:2448302] [ENSMUST00000081342]		21902754	chr13	21902695	+	FALSE	mm|13qA3.1		BC147161		chr13:21902695-21902754		Mm.422826
A_55_P2009882	138.379	79.9535	89.7145	0	-1.05792	-0.806605	Detected	Detected	Detected	Ccbe1	Mus musculus collagen and calcium binding EGF domains 1 (Ccbe1), mRNA [NM_178793]	GO:0003674|GO:0001946|GO:0005581|GO:0005509|GO:0007275|GO:0005576|GO:0005575|GO:0001525	66230936	chr18	66230877	-	FALSE	mm|18qE1	320924	NM_178793	collagen and calcium binding EGF domains 1	chr18:66230936-66230877	NM_178793	Mm.442049
A_55_P1999760	98.7719	128.429	404.839	0	0.11227	1.85379	Detected	Detected	Detected	Lrrc51	Mus musculus leucine rich repeat containing 51 (Lrrc51), transcript variant 3, mRNA [NM_001162974]	GO:0008150|GO:0003674|GO:0005737|GO:0005575	109061566	chr7	109061507	-	FALSE	mm|7qE3	69358	NM_001162974	leucine rich repeat containing 51	chr7:109061566-109061507	NM_001162974	Mm.214841
A_30_P01025325	5.89752	6.03271	45.1806	0	-0.233827	2.75613	Not Detected	Not Detected	Detected		lincRNA:chr6:89207813-89209131 reverse strand		89208892	chr6	89208833	-	FALSE	mm|6qD1				chr6:89208892-89208833
A_30_P01033562	115.948	89.4489	39.6117	0	-0.640867	-1.73087	Detected	Detected	Detected		lincRNA:chr3:93564825-93576725 reverse strand		93571434	chr3	93571375	-	FALSE	mm|3qF2.1				chr3:93571434-93571375
A_30_P01023778	140.367	60.5478	5.47308	0	-1.47958	-4.8621	Detected	Detected	Not Detected		lincRNA:chr3:48896525-48994125 forward strand		48910514	chr3	48910455	+	FALSE	mm|3qC				chr3:48910455-48910514
A_55_P2167999	2512.14	3759.91	3184.76	0	0.315259	0.160881	Detected	Detected	Detected	Ldlr	Mus musculus low density lipoprotein receptor (Ldlr), mRNA [NM_010700]	GO:0006629|GO:0005515|GO:0005886|GO:0030301|GO:0005764|GO:0005041|GO:0030299|GO:0034383|GO:0030229|GO:0034362|GO:0006810|GO:0004872|GO:0008202|GO:0008203|GO:0042632|GO:0005509|GO:0030169|GO:0006897|GO:0007165|GO:0005905|GO:0016020|GO:0005901|GO:0006869|GO:0042157|GO:0016021|GO:0055038|GO:0030669|GO:0042159|GO:0005769|GO:0009897|GO:0010008|GO:0005768	21554345	chr9	21554286	+	FALSE	mm|9qA3	16835	NM_010700	low density lipoprotein receptor	chr9:21554286-21554345	NM_010700	Mm.3213
A_51_P109295	9.40858	22.2792	24.9063	0	0.977122	1.22307	Not Detected	Not Detected	Not Detected	Pcdhb3	Mus musculus protocadherin beta 3 (Pcdhb3), mRNA [NM_053128]	GO:0016020|GO:0005886|GO:0016021|GO:0007155	37463423	chr18	37463364	+	FALSE	mm|18qB3	93874	NM_053128	protocadherin beta 3	chr18:37463364-37463423	NM_053128	Mm.82308
A_52_P309890	5.80739	114.787	23.7255	0	4.0384	1.84909	Detected	Not Detected	Not Detected	Mcc	Mus musculus mutated in colorectal cancers (Mcc), transcript variant 1, mRNA [NM_001085373]	GO:0005737|GO:0005886|GO:0050680|GO:0005634|GO:0090090|GO:0010633	44589329	chr18	44589270	-	FALSE	mm|18qB3	328949	NM_001085373	mutated in colorectal cancers	chr18:44589329-44589270	NM_001085373	Mm.312511
A_51_P113195	5.90079	6.00988	6.33654	0	-0.240099	-0.0786037	Not Detected	Not Detected	Not Detected	Upk1b	Mus musculus uroplakin 1B (Upk1b), mRNA [NM_178924]	GO:0016324|GO:0016020|GO:0030855|GO:0016021	38773918	chr16	38773859	-	FALSE	mm|16qB4	22268	NM_178924	uroplakin 1B	chr16:38773918-38773859	NM_178924	Mm.485869
A_55_P2044982	137.037	216.286	173.056	0	0.391852	0.155283	Detected	Detected	Detected	Zfp74	Mus musculus zinc finger protein 74 (Zfp74), mRNA [NM_178384]	GO:0005622|GO:0008150|GO:0003674|GO:0006355|GO:0008270|GO:0005634|GO:0005575|GO:0003676|GO:0003677|GO:0046872|GO:0006351	30719321	chr7	30719262	-	FALSE	mm|7qB1	72723	NM_178384	zinc finger protein 74	chr7:30719321-30719262	NM_178384	Mm.371648
A_30_P01026341	46.9757	7.88725	7.8521	0	-2.84085	-2.76216	Not Detected	Detected	Not Detected		lincRNA:chr18:4420141-4420620 forward strand		4420240	chr18	4420181	+	FALSE	mm|18qA1				chr18:4420181-4420240
A_30_P01026954	5.74057	31.4527	5.338	0	2.18739	-0.286286	Detected	Not Detected	Not Detected		lincRNA:chr3:121356775-121357347 reverse strand		121357215	chr3	121357156	-	FALSE	mm|3qG1				chr3:121357215-121357156
A_30_P01023019	5.72471	55.9849	5.31982	0	3.02324	-0.287217	Detected	Not Detected	Not Detected		lincRNA:chr7:71220656-71221612 reverse strand		71220887	chr7	71220828	-	FALSE	mm|7qC				chr7:71220887-71220828
A_55_P2049095	215.355	288.431	349.274	0	0.154981	0.51625	Detected	Detected	Detected	Atat1	Mus musculus alpha tubulin acetyltransferase 1 (Atat1), transcript variant 1, mRNA [NM_001142744]	GO:0019799|GO:0005575|GO:0016740	36045568	chr17	36045509	-	FALSE	mm|17qB1	73242	NM_001142744	alpha tubulin acetyltransferase 1	chr17:36045568-36045509	NM_001142744	Mm.273155
A_30_P01032030	5.67868	17.6016	36.8399	0	1.36555	2.51625	Not Detected	Not Detected	Detected		lincRNA:chr17:66802920-66834745 forward strand		66831920	chr17	66831861	+	FALSE	mm|17qE1.1				chr17:66831861-66831920
A_30_P01020746	5.66445	6.14978	34.1301	0	-0.147924	2.40965	Not Detected	Not Detected	Detected		lincRNA:chr7:68849401-68958266 reverse strand		68849461	chr7	68849402	-	FALSE	mm|7qC				chr7:68849461-68849402
A_51_P173564	27001.6	29702.2	24149.8	0	-0.129	-0.342423	Detected	Detected	Detected	Ahsa1	Mus musculus AHA1, activator of heat shock protein ATPase homolog 1 (yeast) (Ahsa1), mRNA [NM_146036]	GO:0005737|GO:0005783|GO:0051087|GO:0006950|GO:0032781|GO:0001671	88614798	chr12	88614739	+	FALSE	mm|12qD2	217737	NM_146036	AHA1, activator of heat shock protein ATPase homolog 1 (yeast)	chr12:88614739-88614798	NM_146036	Mm.22626
A_30_P01027041	172.397	89.6821	49.6978	0	-1.20937	-1.97587	Detected	Detected	Detected		lincRNA:chr9:4260788-4261404 forward strand		4260913	chr9	4260854	+	FALSE	mm|9qA1				chr9:4260854-4260913
A_55_P1965694	41.4197	8.98919	80.0227	0	-2.47058	0.768701	Not Detected	Detected	Detected	Gabrg2	Mus musculus gamma-aminobutyric acid (GABA) A receptor, subunit gamma 2 (Gabrg2), transcript variant 1, mRNA [NM_008073]	GO:0005515|GO:0006821|GO:0005230|GO:0030054|GO:0005886|GO:0004890|GO:0034707|GO:0045202|GO:0007268|GO:0007214|GO:0009791|GO:0005254|GO:0005737|GO:0016020|GO:0045211|GO:0006810|GO:0030534|GO:0004872|GO:0016021|GO:0005216|GO:0006811	41725423	chr11	41725364	-	FALSE	mm|11qA5	14406	NM_008073	gamma-aminobutyric acid (GABA) A receptor, subunit gamma 2	chr11:41725423-41725364	NM_008073	Mm.5309
A_55_P1991461	5.61097	5.70006	80.1194	0	-0.243799	3.65444	Not Detected	Not Detected	Detected		mai58g06.y1 McCarrey Eddy spermatocytes Mus musculus cDNA clone IMAGE:6445739 5', mRNA sequence [CB272470]		66163805	chr13	66163746	-	FALSE	mm|13qB3		CB272470		chr13:066163805-066163746		Mm.368967
A_30_P01029024	147.316	5.68428	5.17426	0	-4.96231	-5.01281	Not Detected	Detected	Not Detected		lincRNA:chr11:120079199-120130099 forward strand		120097181	chr11	120097122	+	FALSE	mm|11qE2				chr11:120097122-120097181
A_55_P2140487	57.3057	23.1019	5.16047	0	-1.57719	-3.65449	Not Detected	Detected	Not Detected		Q8VIY9_MYCTU (Q8VIY9) PE_PGRS family protein, partial (3%) [TC1600058]		26707458	chr8	26707399	+	FALSE	mm|8qA2				chr8:026707399-026707458
A_66_P101664	71.2947	147.388	35.8926	0	0.781226	-1.1715	Detected	Detected	Detected	Scai	Mus musculus suppressor of cancer cell invasion (Scai), mRNA [NM_178778]	GO:0005515|GO:0030336|GO:0006355|GO:0005737|GO:0016020|GO:0035024|GO:0003714|GO:0005634|GO:0016021|GO:0009968|GO:0006351	38921969	chr2	38921910	-	FALSE	mm|2qB	320271	NM_178778	suppressor of cancer cell invasion	chr2:38921969-38921910	NM_178778	Mm.204836
A_55_P1979699	717.195	612.139	641.203	0	-0.495031	-0.342974	Detected	Detected	Detected	Spop	Mus musculus speckle-type POZ protein (Spop), mRNA [NM_025287]	GO:0005634	95353307	chr11	95353248	+	FALSE	mm|11qD	20747	NM_025287	speckle-type POZ protein	chr11:95353248-95353307	NM_025287	Mm.285454
A_30_P01030746	5.55526	5.62657	20.5381	0	-0.248124	1.70498	Not Detected	Not Detected	Not Detected		lincRNA:chr1:53215418-53244461 reverse strand		53215478	chr1	53215419	-	FALSE	mm|1qC1.1				chr1:53215478-53215419
ERCC-00171_229	5.98233	6.31055	5.40489	0	-0.189466	-0.327831	Not Detected	Not Detected	Not Detected		Unknown						pos
A_30_P01018338	60.4877	205.128	47.7139	0	1.49529	-0.523623	Detected	Detected	Detected		lincRNA:chr14:106562325-106660675 forward strand		106639766	chr14	106639707	+	FALSE	mm|14qE2.3				chr14:106639707-106639766
A_55_P2103206	141.784	176.138	687.963	0	0.0464869	2.09725	Detected	Detected	Detected	Dusp8	Mus musculus dual specificity phosphatase 8 (Dusp8), mRNA [NM_008748]	GO:0000188|GO:0016791|GO:0005737|GO:0006470|GO:0016787|GO:0016311|GO:0005634|GO:0004721|GO:0008138|GO:0017017|GO:0004725	149266020	chr7	149265961	-	FALSE	mm|7qF5	18218	NM_008748	dual specificity phosphatase 8	chr7:149266020-149265961	NM_008748	Mm.39725
A_55_P2165334	10372	11286.4	6340.37	0	-0.144629	-0.891439	Detected	Detected	Detected	Nde1	Mus musculus nuclear distribution gene E homolog 1 (A nidulans) (Nde1), transcript variant a, mRNA [NM_023317]	GO:0005515|GO:0008017|GO:0021987|GO:0000132|GO:0030154|GO:0042802|GO:0005829|GO:0007405|GO:0005737|GO:0047496|GO:0031023|GO:0005856|GO:0005813|GO:0005815|GO:0005694|GO:0005874|GO:0019904|GO:0005819|GO:0007275|GO:0007399|GO:0051303|GO:0051298|GO:0007049|GO:0007067|GO:0007020|GO:0000776|GO:0031616|GO:0030900|GO:0001764|GO:0000775|GO:0051301	14192903	chr16	14192844	+	FALSE	mm|16qA1	67203	NM_023317	nuclear distribution gene E homolog 1 (A nidulans)	chr16:14192844-14192903	NM_023317	Mm.24105
A_51_P427530	412.559	356.403	164.271	0	-0.477617	-1.50992	Detected	Detected	Detected	Pgm1	Mus musculus phosphoglucomutase 1 (Pgm1), mRNA [NM_025700]	GO:0005737|GO:0019255|GO:0000287|GO:0005975|GO:0008152|GO:0004614|GO:0006006|GO:0016868|GO:0008973|GO:0016853|GO:0046872|GO:0005829	64503366	chr5	64503307	+	FALSE	mm|5qC3.1	66681	NM_025700	phosphoglucomutase 1	chr5:64503307-64503366	NM_025700	Mm.2325
A_66_P100262	5.50366	5.55573	5.0596	0	-0.252939	-0.302759	Not Detected	Not Detected	Not Detected	Olfr1471	Mus musculus olfactory receptor 1471 (Olfr1471), mRNA [NM_207132]	GO:0007608|GO:0007165|GO:0004984|GO:0007186|GO:0004930|GO:0004872|GO:0016021|GO:0004871	13520169	chr19	13520110	+	FALSE	mm|19qA	258231	NM_207132	olfactory receptor 1471	chr19:13520110-13520169	NM_207132	Mm.377272
A_30_P01029975	135.198	5.54608	39.9667	0	-4.87399	-1.93959	Not Detected	Detected	Detected		lincRNA:chr8:41730287-41746862 reverse strand		41736641	chr8	41736582	-	FALSE	mm|8qA4				chr8:41736641-41736582
A_55_P2071087	65.1935	100.309	207.156	0	0.355123	1.48653	Detected	Detected	Detected	Cyb561d1	Mus musculus cytochrome b-561 domain containing 1 (Cyb561d1), transcript variant 1, mRNA [NM_001081320]	GO:0008150|GO:0003674|GO:0016020|GO:0006810|GO:0016021|GO:0005575|GO:0022900|GO:0046872	108001250	chr3	108001191	-	FALSE	mm|3qF2.3	72023	NM_001081320	cytochrome b-561 domain containing 1	chr3:108001250-108001191	NM_001081320	Mm.246391
A_30_P01022162	18.0983	21.9985	52.2371	0	0.0150256	1.34783	Not Detected	Not Detected	Detected		lincRNA:chr6:117829576-117834247 forward strand		117829750	chr6	117829691	+	FALSE	mm|6qF1				chr6:117829691-117829750
A_55_P1972448	870.878	710.948	670.808	0	-0.559253	-0.557961	Detected	Detected	Detected				56391643	chr9	56391584	+	FALSE	mm|9qB				chr9:056391584-056391643
A_30_P01031447	43.5371	81.643	81.751	0	0.640559	0.727602	Detected	Detected	Detected		lincRNA:chr5:120253747-120281800 reverse strand		120253884	chr5	120253825	-	FALSE	mm|5qF				chr5:120253884-120253825
A_55_P2148684	5.47164	22.3164	52.5982	0	1.76154	3.08358	Not Detected	Not Detected	Detected	Best1	Mus musculus bestrophin 1 (Best1), mRNA [NM_011913]	GO:0030321|GO:0016323|GO:0006821|GO:0003674|GO:0016020|GO:0005886|GO:0034707|GO:0006810|GO:0016021|GO:0005254|GO:0005216|GO:0006811	10071576	chr19	10071517	-	FALSE	mm|19qA	24115	NM_011913	bestrophin 1	chr19:10071576-10071517	NM_011913	Mm.31577
ERCC-00123_60	5.8237	5.93665	5.48588	0	-0.238812	-0.267606	Not Detected	Not Detected	Not Detected		Unknown						pos
A_55_P2094484	67.1252	58.6098	66.6599	0	-0.462238	-0.191425	Detected	Detected	Detected	Gm14137	Mus musculus predicted gene 14137 (Gm14137), mRNA [NM_001039223]	GO:0005739|GO:0008150|GO:0003674|GO:0005575	119002466	chr2	119002407	+	FALSE	mm|2qE5	623781	NM_001039223	predicted gene 14137	chr2:119002407-119002466	NM_001039223	Mm.389344
ETG05_66023	8.77085	13.7147	6.94306	0	0.378405	-0.518537	Not Detected	Not Detected	Not Detected		Unknown						pos
A_30_P01030094	3936.73	4643.1	2874.67	0	-0.0284357	-0.634994	Detected	Detected	Detected		lincRNA:chr12:74135916-74142780 forward strand		74141184	chr12	74141125	+	FALSE	mm|12qC3				chr12:74141125-74141184
A_55_P2084458	95.762	19.2676	14.8305	0	-2.5798	-2.87228	Not Detected	Detected	Not Detected	Gm10661	Mus musculus mammary gland RCB-0527 Jyg-MC(B) cDNA, RIKEN full-length enriched library, clone:G930023J15 product:hypothetical protein, full insert sequence. [AK166451]	GO:0008150|GO:0003674|GO:0005575	68997658	chr8	68997599	-	FALSE	mm|8qB3.2	100038435	AK166451	predicted gene 10661	chr8:068997658-068997599
A_30_P01031269	6.95294	6.60524	4.99814	0	-0.340538	-0.657623	Not Detected	Not Detected	Not Detected		lincRNA:chr17:17492400-17507525 reverse strand		17506981	chr17	17506922	-	FALSE	mm|17qA3.2				chr17:17506981-17506922
A_30_P01031325	56.468	34.1084	4.99756	0	-0.993834	-3.67953	Detected	Detected	Not Detected		lincRNA:chr9:56910620-56919495 forward strand		56915184	chr9	56915125	+	FALSE	mm|9qB				chr9:56915125-56915184
A_51_P127681	12110.8	13388.2	13617.6	0	-0.121858	-0.0122137	Detected	Detected	Detected	Clic4	Mus musculus chloride intracellular channel 4 (mitochondrial) (Clic4), nuclear gene encoding mitochondrial protein, mRNA [NM_013885]	GO:0006821|GO:0048471|GO:0005886|GO:0005634|GO:0032403|GO:0005254|GO:0016363|GO:0005829|GO:0005739|GO:0005622|GO:0005737|GO:0034220|GO:0005911|GO:0071277|GO:0006810|GO:0034765|GO:0006811|GO:0005813|GO:0030336|GO:0005244|GO:0009986|GO:0005247|GO:0034707|GO:0045177|GO:0030496|GO:0005625|GO:0031410|GO:0005902|GO:0016020|GO:0030216|GO:0016021|GO:0005216	134770475	chr4	134770416	-	FALSE	mm|4qD3	29876	NM_013885	chloride intracellular channel 4 (mitochondrial)	chr4:134770475-134770416	NM_013885	Mm.257765
A_30_P01027915	46.2741	81.5627	4.99845	0	0.55118	-3.39204	Detected	Detected	Not Detected		lincRNA:chr19:54011403-54018978 forward strand		54018217	chr19	54018158	+	FALSE	mm|19qD2				chr19:54018158-54018217
A_55_P2093535	166890	172484	145960	0	-0.21896	-0.374716	Detected	Detected	Detected	Rps8	Mus musculus ribosomal protein S8 (Rps8), mRNA [NM_009098]	GO:0000462|GO:0005737|GO:0003735|GO:0022627|GO:0030529|GO:0006414|GO:0005829	116826913	chr4	116826543	-	FALSE	mm|4qD1	20116	NM_009098	ribosomal protein S8	chr4:116826913-116826543	NM_009098	Mm.338718
A_30_P01030333	5.46671	20.4316	82.519	0	1.63553	3.73459	Not Detected	Not Detected	Detected		lincRNA:chr6:134838675-134847075 forward strand		134845969	chr6	134845910	+	FALSE	mm|6qG1				chr6:134845910-134845969
A_55_P2155362	149.786	5.4592	5.00436	0	-5.0446	-5.08497	Not Detected	Detected	Not Detected		Q3TZS1_MOUSE (Q3TZS1) Activated spleen cDNA, RIKEN full-length enriched library, clone:F830227N20 product:TGFB-induced factor 2, full insert sequence, partial (93%) [TC1677074]		156688484	chr2	156688425	+	FALSE	mm|2qH1				chr2:156688425-156688484
A_55_P2202558	36.448	5.45981	147.081	0	-3.00544	1.83131	Not Detected	Detected	Detected	D11Ertd49e	H3037E03-5 NIA Mouse 15K cDNA Clone Set Mus musculus cDNA clone H3037E03 5', mRNA sequence [BG079240]		29042275	chr11	29042216	-	FALSE	mm|11qA3.3	52455	BG079240	DNA segment, Chr 11, ERATO Doi 49, expressed	chr11:29042275-29042216		Mm.449840
A_55_P2154914	105.581	59.2331	63.6354	0	-1.1004	-0.911844	Detected	Detected	Detected	Acap1	Mus musculus ArfGAP with coiled-coil, ankyrin repeat and PH domains 1 (Acap1), mRNA [NM_153788]	GO:0006629|GO:0005575|GO:0046872|GO:0016042|GO:0035556|GO:0003674|GO:0004629|GO:0007165|GO:0008060|GO:0008150|GO:0016787|GO:0032312|GO:0008270|GO:0004871	69695215	chr11	69695156	-	FALSE	mm|11qB3	216859	NM_153788	ArfGAP with coiled-coil, ankyrin repeat and PH domains 1	chr11:69695215-69695156	NM_153788	Mm.288671
A_30_P01031964	5.48272	41.7133	5.0155	0	2.66102	-0.309887	Detected	Not Detected	Not Detected		lincRNA:chr9:58301467-58323783 reverse strand		58303536	chr9	58303477	-	FALSE	mm|9qB				chr9:58303536-58303477
A_30_P01022854	7.04493	5.46501	9.48248	0	-0.632885	0.24729	Not Detected	Not Detected	Not Detected		lincRNA:chr9:100977450-100989325 forward strand		100980856	chr9	100980797	+	FALSE	mm|9qE4				chr9:100980797-100980856
A_30_P01026710	61.665	84.8192	68.2412	0	0.193415	-0.0351987	Detected	Detected	Detected		lincRNA:chr8:74431707-74442440 forward strand		74441856	chr8	74441797	+	FALSE	mm|8qB3.3				chr8:74441797-74441856
A_30_P01025376	104.11	28.2737	43.5807	0	-2.14709	-1.43773	Detected	Detected	Detected		lincRNA:chr2:71576218-71603818 reverse strand		71581430	chr2	71581371	-	FALSE	mm|2qC2				chr2:71581430-71581371
A_55_P2041626	33.7663	30.0854	5.03845	0	-0.433046	-2.92592	Detected	Detected	Not Detected	Ceacam12	Mus musculus carcinoembryonic antigen-related cell adhesion molecule 12 (Ceacam12), transcript variant 1, mRNA [NM_026087]	GO:0008150|GO:0003674|GO:0005575	18654799	chr7	18654740	+	FALSE	mm|7qA2	67315	NM_026087	carcinoembryonic antigen-related cell adhesion molecule 12	chr7:18654740-18654799	NM_026087	Mm.46089
A_55_P2139431	16.5164	7.86393	5.04548	0	-1.3371	-1.89223	Not Detected	Not Detected	Not Detected	Ces2h	carboxylesterase 2H [Source:MGI Symbol;Acc:MGI:3648740] [ENSMUST00000172032]	GO:0004091|GO:0005575	107544310	chr8	107544251	+	FALSE	mm|8qD3	436059	XM_488149	carboxylesterase 2H	chr8:107544251-107544310	XM_488149
A_30_P01017900	5.52252	11.091	5.05311	0	0.73947	-0.309545	Not Detected	Not Detected	Not Detected		lincRNA:chr4:129488462-129516410 forward strand		129488629	chr4	129488570	+	FALSE	mm|4qD2.2				chr4:129488570-129488629
A_55_P2008443	208.097	520.16	1894.96	0	1.05517	3.00545	Detected	Detected	Detected	Mybpc1	Mus musculus myosin binding protein C, slow-type (Mybpc1), mRNA [NM_175418]	GO:0006936|GO:0005200|GO:0005856	87985866	chr10	87985807	-	FALSE	mm|10qC1	109272	NM_175418	myosin binding protein C, slow-type	chr10:87985866-87985807	NM_175418	Mm.147208
A_55_P2000668	505.031	563.49	453.508	0	-0.108507	-0.336634	Detected	Detected	Detected	Stxbp2	Mus musculus syntaxin binding protein 2 (Stxbp2), mRNA [NM_011503]	GO:0030347|GO:0019905|GO:0043304|GO:0005886|GO:0042581|GO:0042582|GO:0006887|GO:0015031|GO:0030027|GO:0030348|GO:0005829|GO:0006904|GO:0001909|GO:0043234|GO:0005737|GO:0016324|GO:0044194|GO:0006810|GO:0070820|GO:0017075|GO:0030141|GO:0016192	3643458	chr8	3643399	+	FALSE	mm|8qA1.1	20911	NM_011503	syntaxin binding protein 2	chr8:3643399-3643458	NM_011503	Mm.7247
A_52_P640922	79.8042	15.0053	38.9259	0	-2.67752	-1.21713	Not Detected	Detected	Detected	Dcdc2a	Mus musculus doublecortin domain containing 2a (Dcdc2a), transcript variant 1, mRNA [NM_177577]	GO:0035556|GO:0003674|GO:0005575|GO:0001764|GO:0007399	25297387	chr13	25297328	+	FALSE	mm|13qA3.1	195208	NM_177577	doublecortin domain containing 2a	chr13:25297328-25297387	NM_177577	Mm.284719
A_30_P01031126	83.7516	5.50839	15.4457	0	-4.19294	-2.62031	Not Detected	Detected	Not Detected		lincRNA:chr1:15837503-15838648 forward strand		15838457	chr1	15838398	+	FALSE	mm|1qA3				chr1:15838398-15838457
A_55_P1967933	5.56958	5.51491	5.09894	0	-0.280755	-0.308761	Not Detected	Not Detected	Not Detected		P95335_MYXXA (P95335) Serine-threonine protein kinase (Fragment), partial (6%) [TC1699856]						FALSE
A_51_P513032	323.982	342.233	394.075	0	-0.187458	0.101166	Detected	Detected	Detected	Trps1	Mus musculus trichorhinophalangeal syndrome I (human) (Trps1), mRNA [NM_032000]	GO:0005515|GO:0005634|GO:0000122|GO:0045892	50486872	chr15	50486813	-	FALSE	mm|15qC	83925	NM_032000	trichorhinophalangeal syndrome I (human)	chr15:50486872-50486813	NM_032000	Mm.30466
A_51_P480136	58.2568	13.4904	5.12057	0	-2.37702	-3.68944	Not Detected	Detected	Not Detected	Cryba2	Mus musculus crystallin, beta A2 (Cryba2), mRNA [NM_021541]	GO:0005212|GO:0042803	74937227	chr1	74937168	-	FALSE	mm|1qC3	12958	NM_021541	crystallin, beta A2	chr1:74937227-74937168	NM_021541	Mm.86656
A_66_P125873	44.0035	81.7492	85.7194	0	0.627062	0.780614	Detected	Detected	Detected	Nup93	Mus musculus nucleoporin 93 (Nup93), mRNA [NM_172410]	GO:0008150|GO:0003674|GO:0005643|GO:0006810|GO:0005634|GO:0051028|GO:0005635|GO:0015031|GO:0055085	96838944	chr8	96838885	+	FALSE	mm|8qC5	71805	NM_172410	nucleoporin 93	chr8:96838885-96838944	NM_172410	Mm.458170
A_51_P103757	3977.84	4770.12	4104.43	0	-0.00448513	-0.136195	Detected	Detected	Detected	Myst1	Mus musculus MYST histone acetyltransferase 1 (Myst1), mRNA [NM_026370]	GO:0006355|GO:0016747|GO:0016573|GO:0005634|GO:0035064|GO:0046872|GO:0006351|GO:0043984|GO:0071339|GO:0008152|GO:0072487|GO:0030099|GO:0000776|GO:0016407|GO:0045893|GO:0019899|GO:0045892|GO:0004402|GO:0016740|GO:0008134|GO:0008415|GO:0016568	135069238	chr7	135069179	+	FALSE	mm|7qF3	67773	NM_026370	MYST histone acetyltransferase 1	chr7:135069179-135069238	NM_026370	Mm.425492
A_55_P2166733	34.8747	5.55859	5.15625	0	-2.91591	-2.93918	Not Detected	Detected	Not Detected				121574757	chr10	121574698	+	FALSE	mm|10qD2				chr10:121574698-121574757
A_52_P635015	17.3448	5.56879	12.3803	0	-1.90559	-0.66785	Not Detected	Not Detected	Not Detected	Gpr39	Mus musculus G protein-coupled receptor 39 (Gpr39), mRNA [NM_027677]	GO:0005886	127769341	chr1	127769282	+	FALSE	mm|1qE3	71111	NM_027677	G protein-coupled receptor 39	chr1:127769282-127769341	NM_027677	Mm.485314
A_55_P2116094	5.65429	86.9828	42.1928	0	3.67679	2.71819	Detected	Not Detected	Detected	Gsc2	Mus musculus goosecoid homebox 2 (Gsc2), mRNA [NM_029469]	GO:0005515|GO:0003700|GO:0006357|GO:0005634|GO:0003677|GO:0006351	17913718	chr16	17913659	-	FALSE	mm|16qA3	195333	NM_029469	goosecoid homebox 2	chr16:17913718-17913659	NM_029469	Mm.463003
A_30_P01025629	20.1442	55.1697	35.6413	0	1.18699	0.641797	Detected	Not Detected	Detected		lincRNA:chr16:25517037-25531362 reverse strand		25524755	chr16	25524696	-	FALSE	mm|16qB1				chr16:25524755-25524696
A_55_P2118412	22.4175	61.7149	5.20896	0	1.19447	-2.28695	Detected	Not Detected	Not Detected	LOC100503280	PREDICTED: Mus musculus L antigen family member 3-like (LOC100503280), mRNA [XM_003086836]		72106687	chrX	72106628	+	FALSE	mm|XqA7.3	100503280	XM_003086836	L antigen family member 3-like	chrX:72106628-72106687	XM_003086836
A_30_P01024985	59.601	89.9805	5.22296	0	0.327751	-3.69379	Detected	Detected	Not Detected		lincRNA:chr6:67155508-67216941 reverse strand		67177976	chr6	67177917	-	FALSE	mm|6qC1				chr6:67177976-67177917
A_30_P01029960	5.71144	10.9235	5.23737	0	0.668983	-0.306403	Not Detected	Not Detected	Not Detected		lincRNA:chr4:145539725-145596000 forward strand		145593317	chr4	145593258	+	FALSE	mm|4qE1				chr4:145593258-145593317
A_30_P01024084	21.7187	29.6802	20.3725	0	0.184035	-0.273708	Detected	Not Detected	Not Detected		lincRNA:chr15:97674015-97674423 reverse strand		97674135	chr15	97674076	-	FALSE	mm|15qF1				chr15:97674135-97674076
A_55_P2164890	11.5999	74.5753	42.4741	0	2.41806	1.69108	Detected	Not Detected	Detected	5830415F09Rik	Mus musculus RIKEN cDNA 5830415F09 gene (5830415F09Rik), mRNA [NM_029086]	GO:0008150|GO:0003674|GO:0016787|GO:0005575	46389906	chr4	46389847	-	FALSE	mm|4qB1	74753	NM_029086	RIKEN cDNA 5830415F09 gene	chr4:46389906-46389847	NM_029086	Mm.45973
ERCC-00031_101	5.78386	5.99635	5.43634	0	-0.214472	-0.270788	Not Detected	Not Detected	Not Detected		Unknown						pos
A_51_P120093	207.072	192.536	202.219	0	-0.371531	-0.215604	Detected	Detected	Detected	Snx10	Mus musculus sorting nexin 10 (Snx10), transcript variant 1, mRNA [NM_028035]	GO:0005545|GO:0005737|GO:0007154|GO:0016020|GO:0031313|GO:0006810|GO:0007032|GO:0035091|GO:0015031|GO:0008289|GO:0005768	51540171	chr6	51540112	+	FALSE	mm|6qB3	71982	NM_028035	sorting nexin 10	chr6:51540112-51540171	NM_028035	Mm.294166
A_55_P2064333	5.78995	5.6856	5.31143	0	-0.292764	-0.305841	Not Detected	Not Detected	Not Detected	Lama3	Mus musculus laminin, alpha 3 (Lama3), mRNA [NM_010680]	GO:0030056|GO:0016337|GO:0005913|GO:0005610|GO:0031581|GO:0005576|GO:0005608|GO:0005604	12741517	chr18	12741458	+	FALSE	mm|18qA1	16774	NM_010680	laminin, alpha 3	chr18:12741458-12741517	NM_010680	Mm.42012
A_55_P2199457	5.80651	5.69916	5.32685	0	-0.293446	-0.30578	Not Detected	Not Detected	Not Detected	B230378P21Rik	Mus musculus RIKEN cDNA B230378P21 gene (B230378P21Rik), non-coding RNA [NR_040277]	GO:0008150|GO:0003674|GO:0005575	32465576	chr6	32465517	+	FALSE	mm|6qA3.3	319849	NR_040277	RIKEN cDNA B230378P21 gene	chr6:32465517-32465576	NR_040277	Mm.440860
A_52_P100926	42.5158	32.363	5.34312	0	-0.660178	-3.17363	Detected	Detected	Not Detected	Il1a	Mus musculus interleukin 1 alpha (Il1a), mRNA [NM_010554]	GO:0032755|GO:0008285|GO:0019221|GO:0031424|GO:0046330|GO:0032874|GO:0050715|GO:0005615|GO:0010893|GO:0005829|GO:0034605|GO:0006955|GO:0006954|GO:0001660|GO:0051781|GO:0070374|GO:0043123|GO:0005149|GO:0009986|GO:0005507|GO:0005576|GO:0045840|GO:0010575|GO:0005125|GO:0045766|GO:0045086|GO:0046688|GO:0051930	129126053	chr2	129125994	-	FALSE	mm|2qF1	16175	NM_010554	interleukin 1 alpha	chr2:129126053-129125994	NM_010554	Mm.15534
A_55_P2028511	9061.96	7919.51	3288.14	0	-0.460938	-1.64394	Detected	Detected	Detected	LOC100504173	PREDICTED: Mus musculus hypothetical protein LOC100504173 (LOC100504173), mRNA [XM_003085343]		8882554	chr3	8882495	-	FALSE	mm|3qA1	100504173	XM_003085343	hypothetical protein LOC100504173	chr3:8882554-8882495	XM_003085343
A_51_P106799	488.088	490.006	909.695	0	-0.260867	0.71685	Detected	Detected	Detected	Pparg	Mus musculus peroxisome proliferator activated receptor gamma (Pparg), transcript variant 2, mRNA [NM_011146]	GO:0051974|GO:0005515|GO:0030308|GO:0003700|GO:0050544|GO:0044212|GO:0045598|GO:0003707|GO:0001818|GO:0060336|GO:0042953|GO:0045444|GO:0004879|GO:0071285|GO:0019395|GO:0032869|GO:0010745|GO:0046321|GO:0000122|GO:0001890|GO:0002674|GO:0019216|GO:0055098|GO:0045165|GO:0050872|GO:0050873|GO:0045600|GO:0008270|GO:0045893|GO:0001012|GO:0015909|GO:0019899|GO:0045892|GO:0008285|GO:0033993|GO:0005634|GO:…	115440272	chr6	115440213	+	FALSE	mm|6qE3	19016	NM_011146	peroxisome proliferator activated receptor gamma	chr6:115440213-115440272	NM_011146	Mm.3020
A_51_P183213	10.4441	16.9694	97.6132	0	0.433723	3.04299	Not Detected	Not Detected	Detected	Riiad1	Mus musculus regulatory subunit of type II PKA R-subunit (RIIa) domain containing 1 (Riiad1), mRNA [NM_025506]	GO:0008150|GO:0007165|GO:0003674|GO:0008603|GO:0005575	94269772	chr3	94269713	-	FALSE	mm|3qF2.1	66353	NM_025506	regulatory subunit of type II PKA R-subunit (RIIa) domain containing 1	chr3:94269772-94269713	NM_025506	Mm.46405
A_30_P01031682	156.336	216.112	189.404	0	0.200611	0.0954304	Detected	Detected	Detected		lincRNA:chr18:82858314-82872414 forward strand		82862498	chr18	82862439	+	FALSE	mm|18qE3				chr18:82862439-82862498
A_51_P142989	111.116	207.397	161.365	0	0.633799	0.356868	Detected	Detected	Detected	Zfp429	Mus musculus zinc finger protein 429 (Zfp429), mRNA [NM_001080941]	GO:0008150|GO:0003674|GO:0005575|GO:0046872	67490716	chr13	67490657	-	FALSE	mm|13qB3	72807	NM_001080941	zinc finger protein 429	chr13:67490716-67490657	NM_001080941	Mm.303790
A_55_P2015403	277.268	330.159	374.248	0	-0.0146427	0.251325	Detected	Detected	Detected	9930111J21Rik1	Mus musculus RIKEN cDNA 9930111J21 gene 1 (9930111J21Rik1), mRNA [NM_001114679]	GO:0008150|GO:0003674|GO:0005575	48759772	chr11	48759713	-	FALSE	mm|11qB1.2	667214	NM_001114679	RIKEN cDNA 9930111J21 gene 1	chr11:48759772-48759713	NM_001114679	Mm.441306
A_51_P274073	5.96195	17.585	20.1178	0	1.29397	1.57323	Not Detected	Not Detected	Not Detected		RIKEN cDNA A830039N20 gene [Source:MGI Symbol;Acc:MGI:2445176] [ENSMUST00000096098]		24111767	chr14	24111708	-	FALSE	mm|14qA3		XR_105607		chr14:24111767-24111708	XR_105607	Mm.39513
A_55_P2176631	5.97944	14.0275	5.48123	0	0.963648	-0.306901	Not Detected	Not Detected	Not Detected				26948626	chr11	26948567	+	FALSE	mm|11qA3.3				chr11:026948567-026948626
A_30_P01024518	5.99743	22.9752	5.49563	0	1.67114	-0.30745	Not Detected	Not Detected	Not Detected		lincRNA:chr3:45163252-45179177 reverse strand		45177352	chr3	45177293	-	FALSE	mm|3qB				chr3:45177352-45177293
ERCC-00128_189	6.01511	6.01857	5.47063	0	-0.265696	-0.318276	Not Detected	Not Detected	Not Detected		Unknown						pos
A_55_P2149500	52.6353	111.726	172.042	0	0.819335	1.52727	Detected	Detected	Detected	Kifc2	Mus musculus kinesin family member C2 (Kifc2), mRNA [NM_010630]	GO:0000166|GO:0005874|GO:0005524	76498626	chr15	76498567	+	FALSE	mm|15qD3	16581	NM_010630	kinesin family member C2	chr15:76498567-76498626	NM_010630	Mm.378950
A_55_P1968824	141.827	105.886	179.048	0	-0.688154	0.154822	Detected	Detected	Detected	Rpgr	Mus musculus retinitis pigmentosa GTPase regulator (Rpgr), transcript variant 2, mRNA [NM_001177951]	GO:0005515|GO:0005085|GO:0005929|GO:0005737|GO:0005794|GO:0042462|GO:0007601|GO:0050896|GO:0001750	9743262	chrX	9743203	-	FALSE	mm|XqA1.1	19893	NM_001177951	retinitis pigmentosa GTPase regulator	chrX:9743262-9743203	NM_001177951	Mm.247556
A_30_P01029221	6.06613	5.90151	26.2017	0	-0.306216	1.92942	Not Detected	Not Detected	Not Detected		lincRNA:chr18:38302523-38302756 reverse strand		38302583	chr18	38302524	-	FALSE	mm|18qB3				chr18:38302583-38302524
A_30_P01033166	6.08387	5.91392	5.56257	0	-0.3074	-0.31063	Not Detected	Not Detected	Not Detected		lincRNA:chr13:28952570-28953234 reverse strand		28952784	chr13	28952725	-	FALSE	mm|13qA3.1				chr13:28952784-28952725
A_30_P01033522	6.10069	5.92638	5.57446	0	-0.308347	-0.31153	Not Detected	Not Detected	Not Detected		lincRNA:chr5:149760472-149827389 reverse strand		149760532	chr5	149760473	-	FALSE	mm|5qG3				chr5:149760532-149760473
A_30_P01024625	13.1497	5.93831	7.21777	0	-1.41344	-1.0468	Not Detected	Not Detected	Not Detected		lincRNA:chr9:96964067-96973567 forward strand		96970101	chr9	96970042	+	FALSE	mm|9qE3.3				chr9:96970042-96970101
A_30_P01031538	45.5393	5.94964	5.59655	0	-3.20277	-3.20589	Not Detected	Detected	Not Detected		lincRNA:chr13:72906878-72923790 forward strand		72923657	chr13	72923598	+	FALSE	mm|13qC1				chr13:72923598-72923657
A_55_P2137045	6.14938	12.2775	5.60658	0	0.730973	-0.314711	Not Detected	Not Detected	Not Detected				63432170	chr14	63432111	+	FALSE	mm|14qD1				chr14:063432111-063432170
A_30_P01026221	12.034	9.8538	10.9547	0	-0.554894	-0.316967	Not Detected	Not Detected	Not Detected		lincRNA:chr1:88396166-88396660 reverse strand		88396510	chr1	88396451	-	FALSE	mm|1qD				chr1:88396510-88396451
A_55_P2267240	6.1798	5.98077	12.0195	0	-0.313755	0.778353	Not Detected	Not Detected	Not Detected	4930471G03Rik	AGENCOURT_10518739 NIH_MGC_169 Mus musculus cDNA clone IMAGE:6706548 5', mRNA sequence [BU938417]						FALSE		74966	BU938417	RIKEN cDNA 4930471G03 gene			Mm.379238
A_52_P642207	953.204	945.716	1117.16	0	-0.277903	0.0475922	Detected	Detected	Detected	Mkrn1	Mus musculus makorin, ring finger protein, 1 (Mkrn1), mRNA [NM_018810]	GO:0016874|GO:0003682|GO:0008270|GO:0003676|GO:0046872	39370117	chr6	39360176	-	FALSE	mm|6qB1	54484	NM_018810	makorin, ring finger protein, 1	chr6:39370117-39360176	NM_018810	Mm.270484
A_55_P2002702	3546.67	3656.64	2120.6	0	-0.22247	-0.923384	Detected	Detected	Detected	Ddx18	Mus musculus DEAD (Asp-Glu-Ala-Asp) box polypeptide 18 (Ddx18), mRNA [NM_025860]	GO:0008026|GO:0008150|GO:0003674|GO:0016787|GO:0000166|GO:0003723|GO:0004386|GO:0005575|GO:0003676|GO:0005524	123450529	chr1	123450470	-	FALSE	mm|1qE2.3	66942	NM_025860	DEAD (Asp-Glu-Ala-Asp) box polypeptide 18	chr1:123450529-123450470	NM_025860	Mm.44219
ERCC-00098_150	6.74481	8.02103	7.46004	0	-0.0165153	-0.035985	Not Detected	Not Detected	Not Detected		Unknown						pos
A_55_P2125049	703.268	730.647	644.451	0	-0.211426	-0.307395	Detected	Detected	Detected	Gm11127	Mus musculus predicted gene 11127 (Gm11127), mRNA [NM_001199967]	GO:0008150|GO:0003674|GO:0016021|GO:0005575	36193331	chr17	36193272	-	FALSE	mm|17qB1	100529082	NM_001199967	predicted gene 11127	chr17:36193331-36193272	NM_001199967	Mm.484916
A_55_P2173927	58.3608	106.674	153.455	0	0.603609	1.21336	Detected	Detected	Detected	Insr	Mus musculus insulin receptor (Insr), mRNA [NM_010568]	GO:0005515|GO:0005159|GO:0032410|GO:0045202|GO:0043560|GO:0032403|GO:0046777|GO:0000166|GO:0016301|GO:0046326|GO:0005899|GO:0009887|GO:0045821|GO:0043559|GO:0042169|GO:0016772|GO:0005792|GO:0032869|GO:0030335|GO:0019901|GO:0019903|GO:0045740|GO:0019904|GO:0045840|GO:0018108|GO:0016310|GO:0007186|GO:0010560|GO:0005887|GO:0010008|GO:0043548|GO:0008286|GO:0008284|GO:0031405|GO:0005886|GO:0031994|GO:…	3155531	chr8	3155472	-	FALSE	mm|8qA1.1	16337	NM_010568	insulin receptor	chr8:3155531-3155472	NM_010568	Mm.268003
A_30_P01017687	78.0348	87.74	88.0139	0	-0.0974078	-0.00777626	Detected	Detected	Detected		lincRNA:chr17:5795893-5835243 forward strand		5816123	chr17	5816064	+	FALSE	mm|17qA1				chr17:5816064-5816123
A_52_P674467	147.84	214.913	89.2505	0	0.273193	-0.909494	Detected	Detected	Detected	Lin7a	Mus musculus lin-7 homolog A (C. elegans) (Lin7a), transcript variant 1, mRNA [NM_001039354]	GO:0005515|GO:0030054|GO:0005886|GO:0045202|GO:0048489|GO:0006887|GO:0015031|GO:0030165|GO:0007269|GO:0016323|GO:0016020|GO:0045211|GO:0006810|GO:0005923|GO:0019717|GO:0097016	106857295	chr10	106857236	+	FALSE	mm|10qD1	108030	NM_001039354	lin-7 homolog A (C. elegans)	chr10:106857236-106857295	NM_001039354	Mm.268025
A_30_P01028590	76.5854	130.865	127.843	0	0.506409	0.557843	Detected	Detected	Detected		lincRNA:chr3:34003359-34537330 forward strand		34096151	chr3	34096092	+	FALSE	mm|3qA3				chr3:34096092-34096151
A_30_P01032501	6.29091	24.7315	5.65381	0	1.70848	-0.335436	Not Detected	Not Detected	Not Detected		lincRNA:chr5:149751979-149808240 forward strand		149770800	chr5	149770741	+	FALSE	mm|5qG3				chr5:149770741-149770800
A_55_P2070069	47.3431	61.2505	55.1381	0	0.105044	0.0385056	Detected	Detected	Detected	Itpkb	Mus musculus inositol 1,4,5-trisphosphate 3-kinase B (Itpkb), mRNA [NM_001081175]	GO:0046638|GO:0016310|GO:0008440|GO:0030217|GO:0016301|GO:0000165|GO:0045061|GO:0046579|GO:0045059|GO:0007166	182353617	chr1	182353558	+	FALSE	mm|1qH4	320404	NM_001081175	inositol 1,4,5-trisphosphate 3-kinase B	chr1:182353558-182353617	NM_001081175	Mm.132535
A_55_P2175502	282.627	248.278	81.1423	0	-0.45347	-1.98176	Detected	Detected	Detected	D6Mm5e	Mus musculus DNA segment, Chr 6, Miriam Meisler 5, expressed (D6Mm5e), mRNA [NM_033079]	GO:0006396|GO:0003674|GO:0031497|GO:0016021	82980177	chr6	82980118	+	FALSE	mm|6qC3	110958	NM_033079	DNA segment, Chr 6, Miriam Meisler 5, expressed	chr6:82980118-82980177	NM_033079	Mm.100652
A_30_P01033458	80.7538	126.235	121.725	0	0.37798	0.410637	Detected	Detected	Detected		lincRNA:chr1:63163019-63164281 forward strand		63164125	chr1	63164066	+	FALSE	mm|1qC2				chr1:63164066-63164125
A_30_P01022984	6.32626	6.03919	11.0035	0	-0.333523	0.617144	Not Detected	Not Detected	Not Detected		lincRNA:chr9:96664617-96683617 forward strand		96664900	chr9	96664841	+	FALSE	mm|9qE3.3				chr9:96664841-96664900
A_55_P1964307	312.941	342.174	200.489	0	-0.137687	-0.823759	Detected	Detected	Detected	Mlf2	Mus musculus NOD-derived CD11c +ve dendritic cells cDNA, RIKEN full-length enriched library, clone:F630310D06 product:myeloid leukemia factor 2, full insert sequence. [AK171220]	GO:0005515|GO:0005737|GO:0006952|GO:0005634	124885619	chr6	124885560	+	FALSE	mm|6qF2	30853	AK171220	myeloid leukemia factor 2	chr6:124885560-124885619		Mm.485785
A_55_P2115330	6.33269	6.03162	6.02487	0	-0.336799	-0.253279	Not Detected	Not Detected	Not Detected	Nrg4	Mus musculus adult male aorta and vein cDNA, RIKEN full-length enriched library, clone:A530059B06 product:neuregulin 4, full insert sequence. [AK080089]	GO:0016020|GO:0005886|GO:0005625|GO:0005576|GO:0016021|GO:0008083	55088579	chr9	55088520	-	FALSE	mm|9qB	83961	AK080089	neuregulin 4	chr9:55088579-55088520
A_30_P01026561	6.33451	8.65043	5.58701	0	0.183012	-0.362549	Not Detected	Not Detected	Not Detected		lincRNA:chr10:126818382-126856582 reverse strand		126820699	chr10	126820640	-	FALSE	mm|10qD3				chr10:126820699-126820640
A_52_P356119	460.192	436.854	238.757	0	-0.34161	-1.12808	Detected	Detected	Detected	Hus1	Mus musculus Hus1 homolog (S. pombe) (Hus1), mRNA [NM_008316]	GO:0005794|GO:0031575|GO:0005730|GO:0005634|GO:0009790|GO:0006974|GO:0006260|GO:0005737|GO:0006281|GO:0000724|GO:0004674|GO:0006468|GO:0000077|GO:0008156|GO:0009411	8893774	chr11	8893715	-	FALSE	mm|11qA1	15574	NM_008316	Hus1 homolog (S. pombe)	chr11:8893774-8893715	NM_008316	Mm.42201
A_51_P114005	6.84901	11.1081	14.3383	0	0.43112	0.884517	Not Detected	Not Detected	Not Detected	Gstm7	Mus musculus glutathione S-transferase, mu 7 (Gstm7), mRNA [NM_026672]	GO:0008150|GO:0003674|GO:0005737|GO:0008152|GO:0005575|GO:0004364|GO:0016740	107729256	chr3	107729218	-	FALSE	mm|3qF2.3	68312	NM_026672	glutathione S-transferase, mu 7	chr3:107729256-107729218	NM_026672	Mm.458189
A_30_P01025578	6.33142	9.63765	5.53334	0	0.339628	-0.375767	Not Detected	Not Detected	Not Detected		lincRNA:chr5:30550467-30559008 forward strand		30558782	chr5	30558723	+	FALSE	mm|5qB1				chr5:30558723-30558782
A_30_P01021633	23.2569	35.6311	11.8106	0	0.348955	-1.15897	Detected	Not Detected	Not Detected		lincRNA:chr2:168804720-168854970 forward strand		168832677	chr2	168832618	+	FALSE	mm|2qH3				chr2:168832618-168832677
A_30_P01020025	6.46057	7.72942	5.91403	0	-0.0078268	-0.30891	Not Detected	Not Detected	Not Detected		lincRNA:chr11:22510175-22522025 reverse strand		22516321	chr11	22516262	-	FALSE	mm|11qA3.2				chr11:22516321-22516262
A_55_P2128326	2998.27	2474.9	2148.2	0	-0.543287	-0.662394	Detected	Detected	Detected	Ubap2l	Mus musculus ubiquitin associated protein 2-like (Ubap2l), transcript variant 5, mRNA [NM_001165985]	GO:0003674|GO:0005575|GO:0007339	89812238	chr3	89812179	-	FALSE	mm|3qF1	74383	NM_001165985	ubiquitin associated protein 2-like	chr3:89812238-89812179	NM_001165985	Mm.25610
A_55_P1995404	10.778	14.7357	6.67586	0	0.184703	-0.872456	Not Detected	Not Detected	Not Detected	Cd59b	Mus musculus CD59b antigen (Cd59b), mRNA [NM_181858]	GO:0045916|GO:0042383|GO:0009986|GO:0005886|GO:0001848|GO:0045918|GO:0043218|GO:0001971|GO:0042102|GO:0006916|GO:0031362|GO:0005615	103924908	chr2	103924849	+	FALSE	mm|2qE2	333883	NM_181858	CD59b antigen	chr2:103924849-103924908	NM_181858	Mm.359026
A_52_P385594	6.4576	74.7691	114.259	0	3.26685	3.96377	Detected	Not Detected	Detected	Tal2	Mus musculus T-cell acute lymphocytic leukemia 2 (Tal2), mRNA [NM_009317]	GO:0021794|GO:0006355|GO:0035264|GO:0007610|GO:0030901|GO:0005634|GO:0009791|GO:0003677|GO:0006351	53799723	chr4	53799664	+	FALSE	mm|4qB2	21350	NM_009317	T-cell acute lymphocytic leukemia 2	chr4:53799664-53799723	NM_009317	Mm.56955
A_30_P01030544	96.389	154.781	98.0541	0	0.416766	-0.156682	Detected	Detected	Detected		lincRNA:chr1:133839368-133839762 forward strand		133839634	chr1	133839575	+	FALSE	mm|1qE4				chr1:133839575-133839634
A_55_P2136813	131.642	123.49	56.5568	0	-0.358754	-1.40024	Detected	Detected	Detected	1700012B15Rik	Mus musculus activated spleen cDNA, RIKEN full-length enriched library, clone:F830009N17 product:hypothetical protein, full insert sequence. [AK171768]	GO:0008150|GO:0003674|GO:0005575	3238262	chr12	3238203	+	FALSE	mm|12qA1.1	74173	AK171768	RIKEN cDNA 1700012B15 gene	chr12:3238203-3238262		Mm.309774
A_52_P84096	9990.49	9678.14	6377.89	0	-0.312351	-0.828867	Detected	Detected	Detected	Pgd	Mus musculus phosphogluconate dehydrogenase (Pgd), mRNA [NM_001081274]	GO:0050661|GO:0031406|GO:0050662|GO:0005792|GO:0005975|GO:0019521|GO:0005529|GO:0005625|GO:0006739|GO:0006098|GO:0009051|GO:0016616|GO:0008114|GO:0004616|GO:0019322|GO:0005737|GO:0005488|GO:0016491|GO:0055114	148524352	chr4	148524293	-	FALSE	mm|4qE2	110208	NM_001081274	phosphogluconate dehydrogenase	chr4:148524352-148524293	NM_001081274	Mm.252080
A_30_P01021643	6.43579	106.545	18.8959	0	3.78267	1.37249	Detected	Not Detected	Not Detected		lincRNA:chr11:116936834-116948799 reverse strand		116938089	chr11	116938030	-	FALSE	mm|11qE2				chr11:116938089-116938030
A_30_P01020931	6.42809	6.4898	5.97236	0	-0.252741	-0.287478	Not Detected	Not Detected	Not Detected		lincRNA:chr7:69024136-69131056 reverse strand		69043000	chr7	69042941	-	FALSE	mm|7qC				chr7:69043000-69042941
A_51_P247393	6.41899	6.48893	5.97192	0	-0.250892	-0.285542	Not Detected	Not Detected	Not Detected	9330101J02Rik	RIKEN cDNA 9330101J02 gene [Source:MGI Symbol;Acc:MGI:2444387] [ENSMUST00000140820]	GO:0008150|GO:0003674|GO:0005575	146824924	chr7	146824865	-	FALSE	mm|7qF4	664857	XM_001472165	RIKEN cDNA 9330101J02 gene	chr7:146824924-146824865	XM_001472165	Mm.458349
A_30_P01033015	6.40869	6.48663	5.96995	0	-0.249086	-0.283701	Not Detected	Not Detected	Not Detected		lincRNA:chr1:108657255-108667405 forward strand		108657460	chr1	108657401	+	FALSE	mm|1qE2.1				chr1:108657401-108657460
A_52_P1036735	6.39827	6.48057	5.96634	0	-0.248087	-0.282226	Not Detected	Not Detected	Not Detected	Gm5142	Mus musculus predicted gene 5142 (Gm5142), mRNA [NM_001004158]	GO:0008150|GO:0003674|GO:0005575	59777465	chr14	59777406	-	FALSE	mm|14qC3	380907	NM_001004158	predicted gene 5142	chr14:59777465-59777406	NM_001004158	Mm.81009
A_51_P277431	6.3861	6.47788	5.96199	0	-0.245937	-0.280531	Not Detected	Not Detected	Not Detected	Ccdc3	Mus musculus coiled-coil domain containing 3 (Ccdc3), mRNA [NM_028804]	GO:0008150|GO:0003674|GO:0005783|GO:0005576	5151001	chr2	5150942	+	FALSE	mm|2qA1	74186	NM_028804	coiled-coil domain containing 3	chr2:5150942-5151001	NM_028804	Mm.274715
A_66_P109978	20.3871	29.5454	21.6715	0	0.268749	-0.0932484	Not Detected	Not Detected	Not Detected	Bnip2	Mus musculus 0 day neonate head cDNA, RIKEN full-length enriched library, clone:4833407C03 product:BCL2/adenovirus E1B 19 kDa-interacting protein 1, NIP2, full insert sequence. [AK014659]	GO:0005737|GO:0051149|GO:0045666|GO:0051057|GO:0006915|GO:0005635|GO:0043410|GO:0051146|GO:0043231	69851813	chr9	69851754	+	FALSE	mm|9qD	12175	AK014659	BCL2/adenovirus E1B interacting protein 2	chr9:69851754-69851813		Mm.444586
A_51_P227165	58.7463	85.4171	250.599	0	0.2735	1.91142	Detected	Detected	Detected	2310030G06Rik	Mus musculus RIKEN cDNA 2310030G06 gene (2310030G06Rik), mRNA [NM_025865]	GO:0008150|GO:0003674|GO:0005575	50547964	chr9	50547905	-	FALSE	mm|9qA5.3	66952	NM_025865	RIKEN cDNA 2310030G06 gene	chr9:50547964-50547905	NM_025865	Mm.273375
A_55_P2144115	9.53639	13.2773	12.7585	0	0.210926	0.238554	Not Detected	Not Detected	Not Detected	1700125H20Rik	Mus musculus RIKEN cDNA 1700125H20 gene (1700125H20Rik), mRNA [NM_028589]	GO:0008150|GO:0003674|GO:0005575	84994606	chr11	84994547	+	FALSE	mm|11qC	73634	NM_028589	RIKEN cDNA 1700125H20 gene	chr11:84994547-84994606	NM_028589	Mm.48850
A_51_P104430	181.785	170.687	190.679	0	-0.357402	-0.112476	Detected	Detected	Detected	Magee1	Mus musculus melanoma antigen, family E, 1 (Magee1), mRNA [NM_053201]	GO:0005515|GO:0008150|GO:0048471|GO:0005737|GO:0016020|GO:0016010|GO:0005886|GO:0045211|GO:0005634|GO:0030425	102318186	chrX	102318127	+	FALSE	mm|XqD	107528	NM_053201	melanoma antigen, family E, 1	chrX:102318127-102318186	NM_053201	Mm.24341
A_30_P01020898	119.854	8.18478	6.51067	0	-4.13871	-4.38372	Not Detected	Detected	Not Detected		lincRNA:chr6:86776350-86799450 forward strand		86799042	chr6	86798983	+	FALSE	mm|6qD1				chr6:86798983-86799042
A_55_P2412349	6.30177	8.11107	5.90787	0	0.097609	-0.27451	Not Detected	Not Detected	Not Detected	AW111846	Mus musculus adult male liver tumor cDNA, RIKEN full-length enriched library, clone:C730016I12 product:unclassifiable, full insert sequence. [AK050111]		46352115	chr8	46352056	-	FALSE	mm|8qB1.1	102293	AK050111	expressed sequence AW111846	chr8:46352115-46352056		Mm.36341
A_51_P480398	6.28572	6.4128	5.89494	0	-0.237647	-0.27399	Not Detected	Not Detected	Not Detected	Gm9953	predicted gene 9953 [Source:MGI Symbol;Acc:MGI:3641734] [ENSMUST00000067831]	GO:0008150|GO:0003674|GO:0005575	51234597	chr6	51234538	-	FALSE	mm|6qB3	791277	XM_003084642	predicted gene 9953	chr6:51234597-51234538	XM_003084642	Mm.233644
A_55_P2112135	6.26886	6.39965	5.8813	0	-0.236735	-0.273459	Not Detected	Not Detected	Not Detected				26323207	chr5	26323148	-	FALSE	mm|5qB1				chr5:026323207-026323148
A_55_P2117711	2380.57	3112.28	3375.12	0	0.120139	0.322241	Detected	Detected	Detected	Rnf185	Mus musculus ring finger protein 185 (Rnf185), mRNA [NM_145355]	GO:0008150|GO:0003674|GO:0016020|GO:0008270|GO:0016021|GO:0005575|GO:0046872	3316048	chr11	3315989	-	FALSE	mm|11qA1	193670	NM_145355	ring finger protein 185	chr11:3316048-3315989	NM_145355	Mm.136973
A_30_P01020194	73.2932	6.37016	5.85216	0	-3.7908	-3.82803	Not Detected	Detected	Not Detected		lincRNA:chr16:40467818-40468474 forward strand		40468354	chr16	40468295	+	FALSE	mm|16qB4				chr16:40468295-40468354
A_52_P1042732	217.662	6.35606	69.7572	0	-5.36434	-1.82307	Not Detected	Detected	Detected	Akap5	Mus musculus A kinase (PRKA) anchor protein 5 (Akap5), mRNA [NM_001101471]	GO:0030346|GO:0034237|GO:0048471|GO:0005886|GO:0010524|GO:0030819|GO:0043267|GO:0031527|GO:0050811|GO:0010739|GO:0032403|GO:0043624|GO:0005829|GO:0032279|GO:0043271|GO:0016323|GO:0005737|GO:0043197|GO:0043198|GO:0043025|GO:0019900|GO:0045296|GO:0001664|GO:0019901|GO:0008179|GO:0019904|GO:0051533|GO:0014069|GO:0003779|GO:0043234|GO:0032590|GO:0032591|GO:0050775|GO:0001934	77435040	chr12	77434981	+	FALSE	mm|12qC3	238276	NM_001101471	A kinase (PRKA) anchor protein 5	chr12:77434981-77435040	NM_001101471	Mm.311452
A_55_P1979669	720.545	927.279	652.995	0	0.0973892	-0.323406	Detected	Detected	Detected	Zfp946	Mus musculus zinc finger protein 946 (Zfp946), mRNA [NM_198003]	GO:0008150|GO:0003674|GO:0005575|GO:0046872	22593639	chr17	22593580	+	FALSE	mm|17qA3.3	74149	NM_198003	zinc finger protein 946	chr17:22593580-22593639	NM_198003	Mm.30767
A_30_P01030357	102.271	97.2472	55.855	0	-0.339197	-1.05403	Detected	Detected	Detected		lincRNA:chr3:19179899-19216399 reverse strand		19204800	chr3	19204741	-	FALSE	mm|3qA2				chr3:19204800-19204741
A_51_P119401	661.48	723.709	538.426	0	-0.136812	-0.47834	Detected	Detected	Detected	Tug1	Mus musculus taurine upregulated gene 1 (Tug1), transcript variant a, non-coding RNA [NR_002321]	GO:0042461|GO:0003674|GO:0005575	3540530	chr11	3540471	-	FALSE	mm|11qA1	544752	NR_002321	taurine upregulated gene 1	chr11:3540530-3540471	NR_002321	Mm.471608
A_55_P2249136	14.3668	119.515	19.1615	0	2.78986	0.234086	Detected	Not Detected	Not Detected	9630025H16Rik	Mus musculus 16 days neonate cerebellum cDNA, RIKEN full-length enriched library, clone:9630025H16 product:unclassifiable, full insert sequence. [AK079329]	GO:0008150|GO:0003674|GO:0005575	68870893	chr3	68870834	-	FALSE	mm|3qE1	319878	AK079329	RIKEN cDNA 9630025H16 gene	chr3:68870893-68870834		Mm.31914
A_52_P194851	184.526	105.77	135.987	0	-1.06941	-0.621752	Detected	Detected	Detected	2410089E03Rik	Mus musculus RIKEN cDNA 2410089E03 gene (2410089E03Rik), mRNA [NM_001162906]	GO:0008150|GO:0003674|GO:0016020|GO:0016021|GO:0005575	8194308	chr15	8194249	+	FALSE	mm|15qA1	73692	NM_001162906	RIKEN cDNA 2410089E03 gene	chr15:8194249-8194308	NM_001162906	Mm.164436
A_66_P113946	23.3889	6.25114	5.72936	0	-2.17016	-2.21077	Not Detected	Not Detected	Not Detected	Dbpht2	Mus musculus DNA binding protein with his-thr domain (Dbpht2), mRNA [NM_198866]	GO:0008150|GO:0003674|GO:0005575	75401449	chr12	75401390	+	FALSE	mm|12qC3	386753	NM_198866	DNA binding protein with his-thr domain	chr12:75401390-75401449	NM_198866	Mm.341686
A_66_P111735	130.704	120.675	95.6869	0	-0.381702	-0.631297	Detected	Detected	Detected				19096139	chr7	19096080	-	FALSE	mm|7qA2				chr7:019096139-019096080
A_55_P2012349	2856.33	3291.94	2432.88	0	-0.0617504	-0.412889	Detected	Detected	Detected	Fermt2	Mus musculus fermitin family homolog 2 (Drosophila) (Fermt2), mRNA [NM_146054]	GO:0005737|GO:0001725|GO:0031941|GO:0030054|GO:0005488|GO:0008360|GO:0007155|GO:0005856|GO:0005829	46078561	chr14	46078502	-	FALSE	mm|14qC1	218952	NM_146054	fermitin family homolog 2 (Drosophila)	chr14:46078561-46078502	NM_146054	Mm.210018
A_55_P1978755	39.18	65.8683	40.9495	0	0.482943	-0.117661	Detected	Detected	Detected	Zfp606	Mus musculus zinc finger protein 606 (Zfp606), transcript variant 2, mRNA [NM_001039951]	GO:0008150|GO:0003674|GO:0005575|GO:0046872	13068034	chr7	13067975	+	FALSE	mm|7qA1	67370	NM_001039951	zinc finger protein 606	chr7:13067975-13068034	NM_001039951	Mm.98929
A_51_P120066	136.537	213.175	229.956	0	0.376215	0.570669	Detected	Detected	Detected	9330151L19Rik	Mus musculus RIKEN cDNA 9330151L19 gene (9330151L19Rik), non-coding RNA [NR_033222]	GO:0008150|GO:0003674|GO:0005575	70300781	chr12	70300722	+	FALSE	mm|12qC2	414085	NR_033222	RIKEN cDNA 9330151L19 gene	chr12:70300722-70300781	NR_033222	Mm.256223
A_51_P124568	3603.42	3498.43	2582.54	0	-0.309184	-0.661967	Detected	Detected	Detected	Mpp1	Mus musculus membrane protein, palmitoylated (Mpp1), mRNA [NM_008621]	GO:0005622|GO:0005515|GO:0016020|GO:0090022|GO:0030863|GO:0042995	72355890	chrX	72355831	-	FALSE	mm|XqA7.3	17524	NM_008621	membrane protein, palmitoylated	chrX:72355890-72355831	NM_008621	Mm.391267
A_55_P2009895	76.3325	128.445	171.179	0	0.484256	0.983746	Detected	Detected	Detected	Gm5113	Mus musculus predicted gene 5113 (Gm5113), mRNA [NM_001033540]	GO:0008150|GO:0003674|GO:0005575	30965030	chr7	30964971	+	FALSE	mm|7qB1	330503	NM_001033540	predicted gene 5113	chr7:30964971-30965030	NM_001033540	Mm.434058
A_51_P288916	275.024	411.608	283.323	0	0.315186	-0.138502	Detected	Detected	Detected	Tmtc2	Mus musculus transmembrane and tetratricopeptide repeat containing 2 (Tmtc2), mRNA [NM_177368]	GO:0008150|GO:0003674|GO:0016020|GO:0005783|GO:0005488|GO:0016021	104624918	chr10	104624859	-	FALSE	mm|10qD1	278279	NM_177368	transmembrane and tetratricopeptide repeat containing 2	chr10:104624918-104624859	NM_177368	Mm.25225
A_30_P01029133	62.5178	8.25668	59.4918	0	-3.18716	-0.252967	Not Detected	Detected	Detected		lincRNA:chr10:8606683-8665783 forward strand		8661188	chr10	8661129	+	FALSE	mm|10qA1				chr10:8661129-8661188
A_52_P1013543	35.2027	6.07299	94.4528	0	-2.80173	1.24252	Not Detected	Detected	Detected		predicted gene 13522 [Source:MGI Symbol;Acc:MGI:3651428] [ENSMUST00000124622]		52243685	chr2	52243626	+	FALSE	mm|2qC1.1		AI390992		chr2:52243626-52243685		Mm.386100
A_55_P2085133	5.91255	6.05254	31.3385	0	-0.232765	2.22469	Not Detected	Not Detected	Detected	Ccdc40	Mus musculus coiled-coil domain containing 40 (Ccdc40), mRNA [NM_175430]	GO:0060287|GO:0060286|GO:0005929|GO:0003674|GO:0005737|GO:0060285|GO:0042995|GO:0070286	119114998	chr11	119114939	+	FALSE	mm|11qE2	207607	NM_175430	coiled-coil domain containing 40	chr11:119114939-119114998	NM_175430	Mm.189885
A_30_P01024899	5.89392	6.03208	33.2935	0	-0.233096	2.31655	Not Detected	Not Detected	Detected		lincRNA:chr1:161973754-162006639 reverse strand		162006406	chr1	162006347	-	FALSE	mm|1qH2.1				chr1:162006406-162006347
A_55_P2067142	178871	208346	196208	0	-0.0464668	-0.0479279	Detected	Detected	Detected	Gm9843	PREDICTED: Mus musculus predicted gene 9843 (Gm9843), mRNA [XM_001472468]		76403505	chr16	76403446	-	FALSE	mm|16qC3.1	100039316	XM_001472468	predicted gene 9843	chr16:076403505-076403446	XM_001472468	Mm.391633
A_55_P2052848	88577.1	102270	69123.4	0	-0.0591545	-0.53915	Detected	Detected	Detected	Mif	Mus musculus macrophage migration inhibitory factor (Mif), mRNA [NM_010798]	GO:0071157|GO:0043498|GO:0050731|GO:0043268|GO:0007283|GO:0010739|GO:0005615|GO:0032403|GO:0070207|GO:0004167|GO:0001516|GO:0002906|GO:0048680|GO:0042127|GO:0046326|GO:0031666|GO:0070374|GO:0045821|GO:0033033|GO:0009986|GO:0030330|GO:0007569|GO:0002035|GO:0005125|GO:0042056|GO:0005126|GO:0032269|GO:0050778|GO:0045087|GO:0019752|GO:0008283|GO:0030890|GO:0090344|GO:0005634|GO:0048146|GO:0050715|GO:…	75322157	chr10	75322098	-	FALSE	mm|10qC1	17319	NM_010798	macrophage migration inhibitory factor	chr10:75322157-75322098	NM_010798	Mm.2326
A_55_P2121349	355.028	318.477	326.32	0	-0.423269	-0.303036	Detected	Detected	Detected		Mus musculus cDNA clone IMAGE:5361332. [BC110427]		175771215	chr2	175771156	+	FALSE	mm|2qH4		BC110427		chr2:175771156-175771215		Mm.441589
A_55_P2172364	5.82127	17.1822	27.1766	0	1.29499	2.04157	Not Detected	Not Detected	Not Detected				131477053	chr4	131476994	-	FALSE	mm|4qD2.3				chr4:131477053-131476994
A_51_P361788	23388.2	27220.9	25083.9	0	-0.0475893	-0.0804081	Detected	Detected	Detected	Vapa	Mus musculus vesicle-associated membrane protein, associated protein A (Vapa), mRNA [NM_013933]	GO:0008219|GO:0046982|GO:0005886|GO:0005783|GO:0005874|GO:0005624|GO:0070972|GO:0031982|GO:0031175|GO:0007165|GO:0016020|GO:0005198|GO:0005789|GO:0004871|GO:0016021|GO:0043123	65929501	chr17	65929442	-	FALSE	mm|17qE1.1	30960	NM_013933	vesicle-associated membrane protein, associated protein A	chr17:65929501-65929442	NM_013933	Mm.266767
A_55_P2025006	5.78679	82.7631	87.8941	0	3.57163	3.74354	Detected	Not Detected	Detected	Klk1b26	Mus musculus kallikrein 1-related petidase b26 (Klk1b26), mRNA [NM_010644]	GO:0016787|GO:0004252|GO:0006508|GO:0008236|GO:0008233|GO:0002035|GO:0003824	51272331	chr7	51272272	+	FALSE	mm|7qB4	16618	NM_010644	kallikrein 1-related petidase b26	chr7:51272272-51272331	NM_010644	Mm.439663
A_52_P21550	76.1315	90.0123	323.427	0	-0.0248957	1.90548	Detected	Detected	Detected	Gcnt1	Mus musculus glucosaminyl (N-acetyl) transferase 1, core 2 (Gcnt1), transcript variant 1, mRNA [NM_173442]	GO:0003829|GO:0060993|GO:0048729|GO:0005615	17400846	chr19	17400787	-	FALSE	mm|19qB	14537	NM_173442	glucosaminyl (N-acetyl) transferase 1, core 2	chr19:17400846-17400787	NM_173442	Mm.244825
A_55_P2341025	5.75308	93.1739	22.3925	0	3.75099	1.77922	Detected	Not Detected	Not Detected	Igkv4-53	601785258F1 NCI_CGAP_Lu30 Mus musculus cDNA clone IMAGE:4013126 5'. [BF139390]	GO:0008150|GO:0003674|GO:0005575					FALSE		546213	BF139390	immunoglobulin kappa variable 4-53			Mm.424473
A_55_P2163622	102367	113318	112748	0	-0.119902	-0.0420361	Detected	Detected	Detected	Rps27	Mus musculus ribosomal protein S27 (Rps27), transcript variant 1, mRNA [NM_027015]	GO:0005515|GO:0003735|GO:0022627|GO:0005634|GO:0006414|GO:0005829	114891731	chr9	114891672	-	FALSE	mm|9qF3	57294	NM_027015	ribosomal protein S27	chr9:114891731-114891672	NM_027015	Mm.270283
A_55_P2084547	20.2818	58.6543	35.6653	0	1.26553	0.632946	Detected	Not Detected	Detected	9130019O22Rik	Mus musculus RIKEN cDNA 9130019O22 gene (9130019O22Rik), mRNA [NM_030226]	GO:0008150|GO:0003674|GO:0005575	134530616	chr7	134530557	-	FALSE	mm|7qF3	78921	NM_030226	RIKEN cDNA 9130019O22 gene	chr7:134530616-134530557	NM_030226	Mm.200950
A_51_P290937	5.70516	5.81781	6.97015	0	-0.238315	0.107533	Not Detected	Not Detected	Not Detected	Cylc1	Mus musculus cylicin, basic protein of sperm head cytoskeleton 1 (Cylc1), mRNA [NM_026134]	GO:0008150|GO:0003674|GO:0043159	108318148	chrX	108318088	+	FALSE	mm|XqE1	67407	NM_026134	cylicin, basic protein of sperm head cytoskeleton 1	chrX:108318088-108318148	NM_026134	Mm.426142
A_51_P410516	7.52483	17.282	86.9885	0	0.933012	3.3497	Not Detected	Not Detected	Detected		RIKEN cDNA 4930408O17 gene [Source:MGI Symbol;Acc:MGI:1921178] [ENSMUST00000021520]		106103703	chr12	106103644	+	FALSE	mm|12qE		AK015114		chr12:106103644-106103703		Mm.159092
A_30_P01020549	24.7123	40.6878	40.946	0	0.452841	0.547102	Detected	Not Detected	Detected		lincRNA:chr13:62580825-62596425 reverse strand		62588501	chr13	62588442	-	FALSE	mm|13qB3				chr13:62588501-62588442
ERCC-00086_228	5.72709	6.24693	5.37972	0	-0.141182	-0.271663	Not Detected	Not Detected	Not Detected		Unknown						pos
A_55_P2026460	90.6646	5.95914	5.23057	0	-4.19389	-4.29689	Not Detected	Detected	Not Detected	Fabp12	Mus musculus fatty acid binding protein 12 (Fabp12), mRNA [NM_029310]	GO:0008150|GO:0005215|GO:0003674|GO:0005488|GO:0006810|GO:0005575|GO:0008289	10244270	chr3	10244211	-	FALSE	mm|3qA1	75497	NM_029310	fatty acid binding protein 12	chr3:10244270-10244211	NM_029310	Mm.47052
A_51_P476481	69.5419	56.8937	111.01	0	-0.55614	0.493344	Detected	Detected	Detected	Cyp2j13	Mus musculus cytochrome P450, family 2, subfamily j, polypeptide 13 (Cyp2j13), mRNA [NM_145548]	GO:0008150|GO:0004497|GO:0003674|GO:0016491|GO:0005575|GO:0046872|GO:0055114	95723288	chr4	95712305	-	FALSE	mm|4qC5	230459	NM_145548	cytochrome P450, family 2, subfamily j, polypeptide 13	chr4:95723288-95712305	NM_145548	Mm.268175
A_55_P2174524	7.60445	5.71563	69.16	0	-0.678458	3.00363	Not Detected	Not Detected	Detected								FALSE
A_51_P305811	5.60864	5.7006	5.18514	0	-0.243064	-0.294661	Not Detected	Not Detected	Not Detected	1700021A07Rik	RIKEN cDNA 1700021A07 gene [Source:MGI Symbol;Acc:MGI:1924174] [ENSMUST00000042671]	GO:0008150|GO:0003674|GO:0005575	21145476	chr10	21145417	+	FALSE	mm|10qA3	76924	XM_003084825	RIKEN cDNA 1700021A07 gene	chr10:21145417-21145476	XM_003084825	Mm.482909
A_55_P2052719	261.899	288.478	219.795	0	-0.127075	-0.434242	Detected	Detected	Detected	1110020G09Rik	Mus musculus RIKEN cDNA 1110020G09 gene (1110020G09Rik), transcript variant 1, mRNA [NM_001085410]	GO:0005739|GO:0008150|GO:0003674|GO:0003951|GO:0008152	9039860	chr15	9039801	+	FALSE	mm|15qA1	68646	NM_001085410	RIKEN cDNA 1110020G09 gene	chr15:9039801-9039860	NM_001085410	Mm.244226
A_30_P01022886	76.0716	151.496	40.8914	0	0.72732	-1.07695	Detected	Detected	Detected		lincRNA:chr7:26227170-26234328 reverse strand		26227230	chr7	26227171	-	FALSE	mm|7qA3				chr7:26227230-26227171
A_51_P406077	5259.79	8041.1	4638.12	0	0.345863	-0.362857	Detected	Detected	Detected	1110001J03Rik	Mus musculus RIKEN cDNA 1110001J03 gene (1110001J03Rik), nuclear gene encoding mitochondrial protein, mRNA [NM_025363]	GO:0005739|GO:0008150|GO:0003674	38489396	chr6	38489337	+	FALSE	mm|6qB1	66117	NM_025363	RIKEN cDNA 1110001J03 gene	chr6:38489337-38489396	NM_025363	Mm.158971
A_55_P1953138	29.3625	31.8085	7.31133	0	-0.15109	-2.18716	Detected	Detected	Not Detected		7021-14 Mouse E14.5 retina lambda ZAP II Library Mus musculus cDNA, mRNA sequence [BU922195]		100357436	chr5	100357377	+	FALSE	mm|5qE4		BU922195		chr5:100357377-100357436		Mm.297574
A_51_P484500	38.8797	5.62812	105.391	0	-3.05482	1.25727	Not Detected	Detected	Detected	Pmfbp1	Mus musculus polyamine modulated factor 1 binding protein 1 (Pmfbp1), mRNA [NM_019938]	GO:0008150|GO:0003674|GO:0005737	112066488	chr8	112066429	+	FALSE	mm|8qD3	56523	NM_019938	polyamine modulated factor 1 binding protein 1	chr8:112066429-112066488	NM_019938	Mm.42166
A_55_P2016888	43.3309	123.479	37.8042	0	1.24427	-0.378241	Detected	Detected	Detected	LOC100503878	predicted gene 13060 [Source:MGI Symbol;Acc:MGI:3650254] [ENSMUST00000105884]		133614911	chr4	133614852	+	FALSE	mm|4qD3	100503878		zinc finger protein 683-like	chr4:133614852-133614911
A_51_P485421	6.3308	6.02179	6.9819	0	-0.338721	-0.0401607	Not Detected	Not Detected	Not Detected		immunoglobulin heavy constant mu [Source:MGI Symbol;Acc:MGI:96448] [ENSMUST00000103426]		114659689	chr12	114659630	-	FALSE	mm|12qF1		AK088666		chr12:114659689-114659630		Mm.342177
A_55_P2058933	1592.81	2155.91	2584.01	0	0.170202	0.516647	Detected	Detected	Detected	Kif1b	Mus musculus kinesin family member 1B (Kif1b), transcript variant 2, mRNA [NM_207682]	GO:0008017|GO:0006200|GO:0005875|GO:0005874|GO:0031410|GO:0009790|GO:0007274|GO:0003777|GO:0005524|GO:0007270|GO:0030705|GO:0005739|GO:0005737|GO:0047497|GO:0000166|GO:0008152|GO:0008089|GO:0005856|GO:0016887|GO:0030659|GO:0007018	148550490	chr4	148550431	-	FALSE	mm|4qE2	16561	NM_207682	kinesin family member 1B	chr4:148550490-148550431	NM_207682	Mm.402393
A_52_P214630	733.724	870.331	549.12	0	-0.0201998	-0.599508	Detected	Detected	Detected	Sox9	Mus musculus SRY-box containing gene 9 (Sox9), mRNA [NM_011448]	GO:0005515|GO:0046533|GO:0003700|GO:0060041|GO:0008013|GO:0044212|GO:0071300|GO:0051216|GO:0048709|GO:0050680|GO:0007283|GO:0003188|GO:0030155|GO:0030154|GO:0045662|GO:0007507|GO:0060008|GO:0060009|GO:0014032|GO:0002063|GO:0030198|GO:0042127|GO:0001942|GO:0050679|GO:0035622|GO:0001708|GO:0030916|GO:0003179|GO:0030502|GO:0045165|GO:0001502|GO:0060729|GO:0045595|GO:0045893|GO:0045892|GO:0008284|GO:…	112648868	chr11	112648809	+	FALSE	mm|11qE2	20682	NM_011448	SRY-box containing gene 9	chr11:112648809-112648868	NM_011448	Mm.286407
A_55_P1996802	7.52543	19.463	21.5429	0	1.10436	1.33597	Not Detected	Not Detected	Not Detected	Gm6569	PREDICTED: Mus musculus predicted gene 6569 (Gm6569), mRNA [XM_003085973]	GO:0008150|GO:0003674|GO:0005575	73666639	chr15	73666580	+	FALSE	mm|15qD3	625276	XM_003085973	predicted gene 6569	chr15:73666580-73666639	XM_003085973	Mm.468852
A_51_P466673	1017.67	994.186	716.954	0	-0.300202	-0.686704	Detected	Detected	Detected	Srsf7	Mus musculus serine/arginine-rich splicing factor 7 (Srsf7), transcript variant 1, mRNA [NM_146083]	GO:0008380|GO:0006397|GO:0005515|GO:0000166|GO:0003723|GO:0008270|GO:0005634|GO:0003676|GO:0046872	80600364	chr17	80600305	-	FALSE	mm|17qE3	225027	NM_146083	serine/arginine-rich splicing factor 7	chr17:80600364-80600305	NM_146083	Mm.292016
A_55_P2101585	16.8436	34.2873	243.5	0	0.758946	3.67225	Detected	Not Detected	Detected	Cd55	Mus musculus CD55 antigen (Cd55), mRNA [NM_010016]	GO:0045916|GO:0004857|GO:0016324|GO:0016020|GO:0005886|GO:0045087|GO:0006958|GO:0045121|GO:0031225|GO:0043086|GO:0007204|GO:0009897	132335775	chr1	132335716	-	FALSE	mm|1qE4	13136	NM_010016	CD55 antigen	chr1:132335775-132335716	NM_010016	Mm.101591
ERCC-00097_63	5.89796	6.13453	5.48922	0	-0.209789	-0.285006	Not Detected	Not Detected	Not Detected		Unknown						pos
A_52_P221776	41.8732	18.2773	65.7173	0	-1.4625	0.468855	Not Detected	Detected	Detected	Kif12	Mus musculus kinesin family member 12 (Kif12), mRNA [NM_010616]	GO:0005737|GO:0000166|GO:0005874|GO:0005856|GO:0003777|GO:0005524|GO:0007018	62826770	chr4	62826711	-	FALSE	mm|4qB3	16552	NM_010616	kinesin family member 12	chr4:62826770-62826711	NM_010616	Mm.216057
A_55_P1989419	201.771	256.383	311.279	0	0.0790534	0.444096	Detected	Detected	Detected	AI987944	Mus musculus expressed sequence AI987944 (AI987944), transcript variant 1, mRNA [NM_183167]	GO:0008150|GO:0003674|GO:0005575|GO:0046872	48629773	chr7	48629714	-	FALSE	mm|7qB3	233168	NM_183167	expressed sequence AI987944	chr7:48629773-48629714	NM_183167	Mm.379390
A_30_P01030230	69.4024	17.2396	71.5105	0	-2.27578	-0.138221	Not Detected	Detected	Detected		lincRNA:chr13:51248372-51259297 forward strand		51250256	chr13	51250197	+	FALSE	mm|13qA5				chr13:51250197-51250256
A_30_P01019562	88.4343	69.2659	43.1649	0	-0.618985	-1.21614	Detected	Detected	Detected		lincRNA:chr10:116814196-116920696 forward strand		116847020	chr10	116846961	+	FALSE	mm|10qD2				chr10:116846961-116847020
A_52_P515769	6.04356	65.8231	21.2255	0	3.1786	1.63094	Detected	Not Detected	Not Detected	Pcdh12	Mus musculus protocadherin 12 (Pcdh12), mRNA [NM_017378]	GO:0016339|GO:0060711|GO:0030054|GO:0016020|GO:0005886|GO:0005911|GO:0005887|GO:0005977|GO:0005509|GO:0016021|GO:0007155|GO:0007156	38426927	chr18	38426868	-	FALSE	mm|18qB3	53601	NM_017378	protocadherin 12	chr18:38426927-38426868	NM_017378	Mm.12862
A_30_P01032611	5.46492	24.3848	5.00761	0	1.89119	-0.307469	Not Detected	Not Detected	Not Detected		lincRNA:chr14:28231577-28242027 forward strand		28241459	chr14	28241400	+	FALSE	mm|14qA3				chr14:28241400-28241459
A_55_P2351300	23.224	116.133	214.746	0	2.05556	3.02755	Detected	Not Detected	Detected	A330094K24Rik	Mus musculus adult male spinal cord cDNA, RIKEN full-length enriched library, clone:A330094K24 product:unclassifiable, full insert sequence. [AK020726]	GO:0008150|GO:0003674|GO:0005575	77968482	chr18	77968423	-	FALSE	mm|18qE3	77093	AK020726	RIKEN cDNA A330094K24 gene	chr18:77968482-77968423		Mm.403904
A_51_P257712	48.4443	42.1926	7.83316	0	-0.465863	-2.81005	Detected	Detected	Not Detected		olfactory receptor 104, pseudogene [Source:MGI Symbol;Acc:MGI:2177487] [ENSMUST00000079951]		37500028	chr17	37499969	+	FALSE	mm|17qB1		BC167224		chr17:37499969-37500028
A_30_P01021194	5.46188	5.47656	5.00178	0	-0.262652	-0.308347	Not Detected	Not Detected	Not Detected		lincRNA:chr13:94725285-94725556 forward strand		94725414	chr13	94725355	+	FALSE	mm|13qD1				chr13:94725355-94725414
A_55_P2141841	36.3864	38.3838	8.48555	0	-0.189427	-2.28171	Detected	Detected	Not Detected		AGENCOURT_30293691 NIH_MGC_257 Mus musculus cDNA clone IMAGE:30930553 5', mRNA sequence [CO807821]		25074165	chr7	25074106	+	FALSE	mm|7qA3		CO807821		chr7:25074106-25074165		Mm.322323
A_52_P590661	91.5113	37.705	12.4267	0	-1.54572	-3.0619	Detected	Detected	Not Detected	LOC100504422	eukaryotic elongation factor-2 kinase [Source:MGI Symbol;Acc:MGI:1195261] [ENSMUST00000098074]		128050152	chr7	128050093	+	FALSE	mm|7qF2	100504422	XM_003084730	hypothetical protein LOC100504422	chr7:128050093-128050152	XM_003084730	Mm.361795
A_55_P2132268	5.46388	53.5913	5.00133	0	3.02748	-0.309005	Detected	Not Detected	Not Detected	A930004D18Rik	Mus musculus RIKEN cDNA A930004D18 gene (A930004D18Rik), transcript variant 1, non-coding RNA [NR_028376]	GO:0008150|GO:0003674|GO:0005575	17948827	chr2	17948768	-	FALSE	mm|2qA3	77940	NR_028376	RIKEN cDNA A930004D18 gene	chr2:17948827-17948768	NR_028376	Mm.272221
A_55_P2020656	71.8541	196.762	79.8967	0	1.18679	-0.0283251	Detected	Detected	Detected	Orai3	Mus musculus ORAI calcium release-activated calcium modulator 3 (Orai3), mRNA [NM_198424]	GO:0016020|GO:0016021	134918664	chr7	134918605	+	FALSE	mm|7qF3	269999	NM_198424	ORAI calcium release-activated calcium modulator 3	chr7:134918605-134918664	NM_198424	Mm.36852
A_55_P2090787	35.6481	149.044	57.7822	0	1.79731	0.515409	Detected	Detected	Detected	Mtus1	mitochondrial tumor suppressor 1 [Source:MGI Symbol;Acc:MGI:2142572] [ENSMUST00000142936]	GO:0005739|GO:0008150|GO:0003674|GO:0007049|GO:0005794|GO:0016020|GO:0005886|GO:0005634|GO:0005575	42104435	chr8	42104376	-	FALSE	mm|8qA4	102103	AK043214	mitochondrial tumor suppressor 1	chr8:42104435-42104376		Mm.149438
A_30_P01027977	10.5729	7.59247	5.00635	0	-0.744249	-1.25992	Not Detected	Not Detected	Not Detected		lincRNA:chr2:33496712-33501183 forward strand		33501138	chr2	33501079	+	FALSE	mm|2qB				chr2:33501079-33501138
A_55_P1993001	59.6833	5.4667	86.083	0	-3.71511	0.347011	Not Detected	Detected	Detected		predicted gene, 16792 [Source:MGI Symbol;Acc:MGI:4439716] [ENSMUST00000103526]		116446492	chr12	116446433	-	FALSE	mm|12qF2		AF303868		chr12:116446492-116446433		Mm.313460
A_30_P01031108	92.2577	74.8752	108.529	0	-0.567706	0.0529485	Detected	Detected	Detected		lincRNA:chr9:65651848-65652920 reverse strand		65652877	chr9	65652818	-	FALSE	mm|9qC				chr9:65652877-65652818
A_55_P2004811	37824.2	41130.6	39596.8	0	-0.145621	-0.115316	Detected	Detected	Detected				126261956	chr4	126261897	-	FALSE	mm|4qD2.2				chr4:126261956-126261897
A_55_P2170413	5.48823	19.0003	7.71603	0	1.52509	0.310127	Not Detected	Not Detected	Not Detected	Dock3	Mus musculus dedicator of cyto-kinesis 3 (Dock3), mRNA [NM_153413]	GO:0005515|GO:0005737|GO:0005625	106813890	chr9	106813831	-	FALSE	mm|9qF1	208869	NM_153413	dedicator of cyto-kinesis 3	chr9:106813890-106813831	NM_153413	Mm.150259
A_55_P2131951	26.118	43.501	44.5912	0	0.46948	0.590325	Detected	Not Detected	Detected		uy66g03.y1 McCarrey Eddy round spermatid Mus musculus cDNA clone IMAGE:3664564 5'. [BF149588]		67045446	chr10	67045387	+	FALSE	mm|10qB5.1		BF149588		chr10:67045387-67045446		Mm.407516
A_30_P01025312	23.5326	37.4304	30.855	0	0.403023	0.209453	Detected	Not Detected	Detected		lincRNA:chr3:36280098-36347798 reverse strand		36347346	chr3	36347287	-	FALSE	mm|3qB				chr3:36347346-36347287
A_51_P206445	78.1813	72.4097	81.9286	0	-0.377166	-0.113847	Detected	Detected	Detected	Zfp773	Mus musculus zinc finger protein 773 (Zfp773), mRNA [NM_029584]	GO:0008150|GO:0003674|GO:0046872	7084521	chr7	7084462	-	FALSE	mm|7qA1	76373	NM_029584	zinc finger protein 773	chr7:7084521-7084462	NM_029584	Mm.159732
A_30_P01027233	50.7488	84.5801	45.0725	0	0.470419	-0.352518	Detected	Detected	Detected		lincRNA:chr11:82593102-82594396 reverse strand		82593162	chr11	82593103	-	FALSE	mm|11qC				chr11:82593162-82593103
A_30_P01017635	5.52962	56.1236	5.06086	0	3.07683	-0.309189	Detected	Not Detected	Not Detected		lincRNA:chr9:56914085-56914489 forward strand		56914288	chr9	56914229	+	FALSE	mm|9qB				chr9:56914229-56914288
A_55_P2050192	10182.9	11317.3	15591.9	0	-0.11415	0.433255	Detected	Detected	Detected	ND5	mitochondrially encoded NADH dehydrogenase 5 [Source:MGI Symbol;Acc:MGI:102496] [ENSMUST00000082418]	GO:0005739|GO:0003954|GO:0005747|GO:0016020|GO:0070469|GO:0016491|GO:0006810|GO:0005743|GO:0016021|GO:0022900|GO:0055114	13461	chrM	13402	+	FALSE		17721	AK142726	NADH dehydrogenase subunit 5	chrM:13402-13461		Mm.485777
A_30_P01019737	56.1231	5.50538	9.60125	0	-3.61621	-2.72869	Not Detected	Detected	Not Detected		lincRNA:chr12:21380896-21387071 forward strand		21381278	chr12	21381219	+	FALSE	mm|12qA1.3				chr12:21381219-21381278
ERCC-00028_121	6.46539	7.73623	6.31861	0	-0.00763273	-0.21452	Not Detected	Not Detected	Not Detected		Unknown						pos
A_51_P126626	294.623	309.006	340.065	0	-0.197761	0.0255508	Detected	Detected	Detected	Zfp503	Mus musculus zinc finger protein 503 (Zfp503), mRNA [NM_145459]	GO:0005622|GO:0006355|GO:0008270|GO:0005634|GO:0003676|GO:0046872|GO:0006351	22803318	chr14	22803259	-	FALSE	mm|14qA3	218820	NM_145459	zinc finger protein 503	chr14:22803318-22803259	NM_145459	Mm.292401
ERCC-00163_81	5.70555	5.81219	5.30722	0	-0.23981	-0.285798	Not Detected	Not Detected	Not Detected		Unknown						pos
A_51_P249286	5071.96	4953.97	4237.12	0	-0.300485	-0.44085	Detected	Detected	Detected	Rgs16	Mus musculus regulator of G-protein signaling 16 (Rgs16), mRNA [NM_011267]	GO:0005737|GO:0007186|GO:0005886|GO:0005624|GO:0045121|GO:0009968|GO:0004871|GO:0005096	155592303	chr1	155592244	+	FALSE	mm|1qG3	19734	NM_011267	regulator of G-protein signaling 16	chr1:155592244-155592303	NM_011267	Mm.181709
A_55_P2117222	72.9483	152.245	156.466	0	0.794926	0.919509	Detected	Detected	Detected	Lhfpl5	Mus musculus tetraspan transmembrane protein, hair cell stereocilia, mRNA (cDNA clone MGC:182950 IMAGE:9087564), complete cds. [BC147847]	GO:0003674|GO:0016324|GO:0016020|GO:0007605|GO:0060088|GO:0016021	28717168	chr17	28717109	+	FALSE	mm|17qA3.3	328789	BC147847	lipoma HMGIC fusion partner-like 5	chr17:28717109-28717168		Mm.284760
A_55_P2181109	333.3	576.343	316.829	0	0.523581	-0.254509	Detected	Detected	Detected	Il10rb	Mus musculus interleukin 10 receptor, beta (Il10rb), mRNA [NM_008349]	GO:0005515|GO:0007165|GO:0004920|GO:0019221|GO:0004872	91425803	chr16	91425744	+	FALSE	mm|16qC3.3	16155	NM_008349	interleukin 10 receptor, beta	chr16:91425744-91425803	NM_008349	Mm.4154
A_55_P2000603	2284.92	3039.46	2034.87	0	0.145144	-0.348596	Detected	Detected	Detected	Slc50a1	Mus musculus solute carrier family 50 (sugar transporter), member 1 (Slc50a1), mRNA [NM_009057]	GO:0005794|GO:0016020|GO:0005886|GO:0045815|GO:0042946|GO:0006810|GO:0008643|GO:0005634|GO:0016021|GO:0042947|GO:0012505	89072228	chr3	89072169	-	FALSE	mm|3qF1	19729	NM_009057	solute carrier family 50 (sugar transporter), member 1	chr3:89072228-89072169	NM_009057	Mm.17958
A_55_P2049061	2534.42	2735.06	5400.32	0	-0.15661	0.909999	Detected	Detected	Detected				74219845	chr17	74219786	-	FALSE	mm|17qE2				chr17:074219845-074219786
A_30_P01033614	7.07279	95.3857	31.2325	0	3.4869	1.96131	Detected	Not Detected	Detected		lincRNA:chr9:24292762-24307562 forward strand		24306952	chr9	24306893	+	FALSE	mm|9qA4				chr9:24306893-24306952
A_55_P2026291	5415.05	6863.2	6557.45	0	0.0753822	0.0947714	Detected	Detected	Detected	Smarce1	Mus musculus SWI/SNF related, matrix associated, actin dependent regulator of chromatin, subfamily e, member 1 (Smarce1), mRNA [NM_020618]	GO:0005515|GO:0071565|GO:0008080|GO:0005625|GO:0005634|GO:0003677|GO:0071564|GO:0007399|GO:0047485|GO:0016514|GO:0017053|GO:0045892|GO:0016568	99070494	chr11	99070435	-	FALSE	mm|11qD	57376	NM_020618	SWI/SNF related, matrix associated, actin dependent regulator of chromatin, subfamily e, member 1	chr11:99070494-99070435	NM_020618	Mm.379086
A_55_P2107957	112.601	112.143	114.767	0	-0.272408	-0.153896	Detected	Detected	Detected	Fam175a	Mus musculus family with sequence similarity 175, member A (Fam175a), mRNA [NM_172405]	GO:0070531|GO:0006281|GO:0010212|GO:0031572|GO:0005634|GO:0045739|GO:0006974|GO:0031593|GO:0016568|GO:0006302	101233880	chr5	101233821	-	FALSE	mm|5qE4	70681	NM_172405	family with sequence similarity 175, member A	chr5:101233880-101233821	NM_172405	Mm.221269
A_55_P2036994	11.86	42.5404	5.22041	0	1.5762	-1.36526	Detected	Not Detected	Not Detected	Zic3	zinc finger protein of the cerebellum 3 [Source:MGI Symbol;Acc:MGI:106676] [ENSMUST00000088629]	GO:0043565|GO:0001947|GO:0007389|GO:0007368|GO:0003700|GO:0045944|GO:0009952|GO:0006351	55294444	chrX	55294385	+	FALSE	mm|XqA6	22773		zinc finger protein of the cerebellum 3	chrX:55294385-55294444
A_55_P2075692	5.70754	37.5286	5.23461	0	2.45052	-0.306178	Detected	Not Detected	Not Detected	Trpm3	Mus musculus transient receptor potential cation channel, subfamily M, member 3 (Trpm3), transcript variant 8, mRNA [NM_001035245]	GO:0034220|GO:0005261|GO:0006810|GO:0004872|GO:0016021|GO:0005216|GO:0006812|GO:0006811	22841211	chr19	22841152	+	FALSE	mm|19qB	226025	NM_001035245	transient receptor potential cation channel, subfamily M, member 3	chr19:22841152-22841211	NM_001035245	Mm.440339
A_51_P230098	2408.15	2585.85	1224.64	0	-0.163811	-1.15696	Detected	Detected	Detected	Pbk	Mus musculus PDZ binding kinase (Pbk), mRNA [NM_023209]	GO:0016310|GO:0004672|GO:0018105|GO:0000166|GO:0016301|GO:0004674|GO:0018107|GO:0006468|GO:0005575|GO:0005524|GO:0016740|GO:0016772	66436283	chr14	66436224	+	FALSE	mm|14qD1	52033	NM_023209	PDZ binding kinase	chr14:66436224-66436283	NM_023209	Mm.24337
(+)E1A_r60_3	5.97308	6.12059	6.01394	0	-0.23133	-0.171554	Not Detected	Not Detected	Not Detected		Unknown						pos
A_51_P348652	2693.71	2840.54	4816.72	0	-0.189954	0.657066	Detected	Detected	Detected	Spast	Mus musculus spastin (Spast), transcript variant 2, mRNA [NM_016962]	GO:0008017|GO:0005783|GO:0001578|GO:0005634|GO:0007109|GO:0034214|GO:0030154|GO:0051013|GO:0005737|GO:0000166|GO:0051260|GO:0005856|GO:0017111|GO:0043014|GO:0005874|GO:0048487|GO:0007275|GO:0005524|GO:0007399|GO:0006888|GO:0008568|GO:0007049|GO:0016020|GO:0016787|GO:0016021|GO:0051301|GO:0005768	74787736	chr17	74787677	+	FALSE	mm|17qE2	50850	NM_016962	spastin	chr17:74787677-74787736	NM_016962	Mm.19804
A_55_P2067620	22.7259	5.67447	22.2921	0	-2.2683	-0.209199	Not Detected	Not Detected	Not Detected		immunoglobulin kappa chain variable 2-137 [Source:MGI Symbol;Acc:MGI:4439879] [ENSMUST00000103302]		67506043	chr6	67505984	+	FALSE	mm|6qC1		L09027		chr6:67505984-67506043		Mm.360305
A_30_P01026906	61.615	65.1572	68.5085	0	-0.185883	-0.0283904	Detected	Detected	Detected		lincRNA:chr12:70213282-70225157 reverse strand		70224098	chr12	70224039	-	FALSE	mm|12qC2				chr12:70224098-70224039
A_30_P01027328	5.80221	5.70057	6.09229	0	-0.292023	-0.111009	Not Detected	Not Detected	Not Detected		lincRNA:chr4:146124275-146149125 reverse strand		146125833	chr4	146125774	-	FALSE	mm|4qE1				chr4:146125833-146125774
A_30_P01024720	30.5322	5.71385	5.34027	0	-2.68432	-2.69674	Not Detected	Detected	Not Detected		lincRNA:chr6:67016874-67030651 forward strand		67030166	chr6	67030107	+	FALSE	mm|6qC1				chr6:67030107-67030166
A_51_P411297	2129.36	2164.76	1910.02	0	-0.242739	-0.33822	Detected	Detected	Detected	Nup50	Mus musculus nucleoporin 50 (Nup50), mRNA [NM_016714]	GO:0005515|GO:0046930|GO:0005487|GO:0005643|GO:0030529|GO:0015288|GO:0005654|GO:0055085|GO:0006913|GO:0001841	84770276	chr15	84770217	+	FALSE	mm|15qE2	18141	NM_016714	nucleoporin 50	chr15:84770217-84770276	NM_016714	Mm.28379
A_30_P01024846	64.0261	39.1234	13.6217	0	-0.977155	-2.41414	Detected	Detected	Not Detected		lincRNA:chr2:118408095-118415745 forward strand		118412678	chr2	118412619	+	FALSE	mm|2qE5				chr2:118412619-118412678
A_66_P102271	5.87013	5.75439	43.0714	0	-0.295255	2.69387	Not Detected	Not Detected	Detected	Tas2r136	Mus musculus taste receptor, type 2, member 136 (Tas2r136), mRNA [NM_181276]	GO:0007165|GO:0050909|GO:0016020|GO:0007186|GO:0004930|GO:0008527|GO:0004872|GO:0016021|GO:0004871|GO:0050896|GO:0001580	132727305	chr6	132727246	-	FALSE	mm|6qG1	353165	NM_181276	taste receptor, type 2, member 136	chr6:132727305-132727246	NM_181276	Mm.377889
A_55_P2052465	5.88747	5.76834	6.26063	0	-0.296019	-0.0927305	Not Detected	Not Detected	Not Detected				50064674	chr17	50064615	-	FALSE	mm|17qC				chr17:050064674-050064615
A_30_P01020580	24.4174	78.1968	33.2864	0	1.41267	0.265631	Detected	Not Detected	Detected		lincRNA:chr2:151992806-152025456 reverse strand		152021301	chr2	152021242	-	FALSE	mm|2qG3				chr2:152021301-152021242
A_30_P01033442	5.92244	88.2872	5.43393	0	3.63142	-0.305586	Detected	Not Detected	Not Detected		lincRNA:chr18:63226635-63227111 reverse strand		63226695	chr18	63226636	-	FALSE	mm|18qE1				chr18:63226695-63226636
A_55_P2106404	5.9404	176.803	55.5275	0	4.62891	3.04318	Detected	Not Detected	Detected				126628729	chr10	126628670	-	FALSE	mm|10qD3				chr10:126628729-126628670
A_55_P2160628	5.95796	10.0374	5.46357	0	0.485974	-0.306366	Not Detected	Not Detected	Not Detected	Kalrn	Mus musculus kalirin, RhoGEF kinase (Kalrn), transcript variant 1, mRNA [NM_177357]	GO:0008624|GO:0043005|GO:0048471|GO:0035023|GO:0007409|GO:0046872|GO:0005829|GO:0005622|GO:0005085|GO:0035556|GO:0005737|GO:0000166|GO:0016301|GO:0043025|GO:0005856|GO:0005089|GO:0016772|GO:0006915|GO:0005524|GO:0007399|GO:0016310|GO:0004672|GO:0004674|GO:0050773|GO:0006468|GO:0016740	33973150	chr16	33973091	-	FALSE	mm|16qB3	545156	NM_177357	kalirin, RhoGEF kinase	chr16:33973150-33973091	NM_177357	Mm.82274
A_51_P481768	5.97659	19.0074	5.47957	0	1.40265	-0.306649	Not Detected	Not Detected	Not Detected	Tcstv1	Mus musculus 2-cell-stage, variable group, member 1 (Tcstv1), mRNA [NM_018756]	GO:0008150|GO:0003674|GO:0005575					FALSE		54382	NM_018756	2-cell-stage, variable group, member 1		NM_018756	Mm.302175
A_55_P2055888	5.99269	5.85138	5.4938	0	-0.300952	-0.30679	Not Detected	Not Detected	Not Detected				22587112	chr8	22587053	+	FALSE	mm|8qA2				chr8:022587053-022587112
A_30_P01020880	6.01097	5.86483	5.50883	0	-0.302033	-0.307243	Not Detected	Not Detected	Not Detected		lincRNA:chr14:55671783-55680316 reverse strand		55679130	chr14	55679071	-	FALSE	mm|14qC3				chr14:55679130-55679071
A_55_P2178743	18.4213	5.89083	21.6853	0	-1.91136	0.0539503	Not Detected	Not Detected	Not Detected	Commd7	COMM domain containing 7 [Source:MGI Symbol;Acc:MGI:1914197] [ENSMUST00000094447]	GO:0051059|GO:0032088|GO:0005575|GO:0045892|GO:0033209	153447409	chr2	153447350	-	FALSE	mm|2qH1	99311	AK046582	COMM domain containing 7	chr2:153447409-153447350
A_55_P2113940	64.204	43.4033	36.2562	0	-0.831386	-1.00583	Detected	Detected	Detected	Gm9776	predicted gene 9776 [Source:MGI Symbol;Acc:MGI:3641792] [ENSMUST00000059598]	GO:0008150|GO:0003674|GO:0005575	95128468	chr13	95128409	-	FALSE	mm|13qD1	328309	XM_001472542	predicted gene 9776	chr13:95128468-95128409	XM_001472542	Mm.174191
A_30_P01022105	460.402	418.654	389.715	0	-0.40366	-0.421866	Detected	Detected	Detected		lincRNA:chr1:93744621-93825321 reverse strand		93755604	chr1	93755545	-	FALSE	mm|1qD				chr1:93755604-93755545
A_30_P01018631	6.09769	5.92964	5.57521	0	-0.306844	-0.310628	Not Detected	Not Detected	Not Detected		lincRNA:chr13:74642700-74701900 forward strand		74643514	chr13	74643455	+	FALSE	mm|13qC1				chr13:74643455-74643514
A_55_P2093720	487.192	520.057	1216.25	0	-0.172347	1.13849	Detected	Detected	Detected	Dnajc5	Mus musculus DnaJ (Hsp40) homolog, subfamily C, member 5 (Dnajc5), mRNA [NM_016775]	GO:0043524|GO:0043008|GO:0001948|GO:0016020|GO:0006457|GO:0031072|GO:0061202|GO:0051082|GO:0008021	181283545	chr2	181283486	+	FALSE	mm|2qH4	13002	NM_016775	DnaJ (Hsp40) homolog, subfamily C, member 5	chr2:181283486-181283545	NM_016775	Mm.140761
A_30_P01024877	6.1312	5.95263	7.7428	0	-0.309166	0.155296	Not Detected	Not Detected	Not Detected		lincRNA:chr9:88577769-88614651 reverse strand		88578686	chr9	88578627	-	FALSE	mm|9qE3.1				chr9:88578686-88578627
ETG09_35454	5.80516	5.88687	5.33951	0	-0.246362	-0.30202	Not Detected	Not Detected	Not Detected		Unknown						pos
A_55_P2122688	2000.62	3063.8	2564.47	0	0.348351	0.176826	Detected	Detected	Detected	Zmym3	Mus musculus zinc finger, MYM-type 3 (Zmym3), transcript variant 1, mRNA [NM_019831]	GO:0008270|GO:0005634|GO:0046872	98599792	chrX	98599733	-	FALSE	mm|XqD	56364	NM_019831	zinc finger, MYM-type 3	chrX:98599792-98599733	NM_019831	Mm.23458
A_55_P2013705	6.17879	5.98601	5.62675	0	-0.312254	-0.316413	Not Detected	Not Detected	Not Detected	C230004F18Rik	Mus musculus 0 day neonate cerebellum cDNA, RIKEN full-length enriched library, clone:C230004F18 product:hypothetical protein, full insert sequence. [AK082088]	GO:0008150|GO:0003674|GO:0005575	58428574	chrX	58428515	+	FALSE	mm|XqA6	331424	AK082088	RIKEN cDNA C230004F18 gene	chrX:58428515-58428574		Mm.127263
A_30_P01032659	6.19378	5.99569	5.63501	0	-0.31342	-0.317794	Not Detected	Not Detected	Not Detected		lincRNA:chr17:6806500-6861042 forward strand		6856999	chr17	6856940	+	FALSE	mm|17qA1				chr17:6856940-6856999
A_55_P2071581	111.21	118.164	170.502	0	-0.179017	0.435109	Detected	Detected	Detected	Gm7710	PREDICTED: Mus musculus predicted gene 7710 (Gm7710), miscRNA [XR_105120]	GO:0008150|GO:0003674|GO:0005575	80762806	chr7	80762747	-	FALSE	mm|7qD1	665610	XR_105120	predicted gene 7710	chr7:80762806-80762747	XR_105120	Mm.425462
A_55_P2025855	1005.77	1532.46	1030.66	0	0.341023	-0.146132	Detected	Detected	Detected	Hnrnpul1	Mus musculus heterogeneous nuclear ribonucleoprotein U-like 1 (Hnrnpul1), transcript variant 1, mRNA [NM_144922]	GO:0008380|GO:0006355|GO:0030529|GO:0003723|GO:0005634|GO:0019899|GO:0003676|GO:0006351	26507118	chr7	26507059	-	FALSE	mm|7qA3	232989	NM_144922	heterogeneous nuclear ribonucleoprotein U-like 1	chr7:26507118-26507059	NM_144922	Mm.254223
A_51_P521307	6.23603	6.02109	5.65335	0	-0.317129	-0.322913	Not Detected	Not Detected	Not Detected	Olfr1512	Mus musculus olfactory receptor 1512 (Olfr1512), mRNA [NM_146432]	GO:0007608|GO:0004984|GO:0007186|GO:0004872|GO:0016021	52992414	chr14	52992355	-	FALSE	mm|14qC2	258424	NM_146432	olfactory receptor 1512	chr14:52992414-52992355	NM_146432	Mm.377493
A_55_P2067161	6.24781	9.3451	5.65737	0	0.314335	-0.324608	Not Detected	Not Detected	Not Detected	Usp26	Mus musculus ubiquitin specific peptidase 26 (Usp26), mRNA [NM_031388]	GO:0003674|GO:0016579|GO:0016787|GO:0008152|GO:0008233|GO:0005634|GO:0008234|GO:0004221	49107238	chrX	49107179	-	FALSE	mm|XqA5	83563	NM_031388	ubiquitin specific peptidase 26	chrX:49107238-49107179	NM_031388	Mm.242827
A_55_P2070940	212.215	305.141	250.111	0	0.257425	0.0556536	Detected	Detected	Detected	Krtap20-2	Mus musculus keratin associated protein 20-2 (Krtap20-2), mRNA [NM_001163615]	GO:0008150|GO:0003674|GO:0005575	89206321	chr16	89206262	+	FALSE	mm|16qC3.3	622935	NM_001163615	keratin associated protein 20-2	chr16:89206262-89206321	NM_001163615	Mm.459837
A_30_P01020691	6.27232	6.04086	44.142	0	-0.320769	2.63369	Not Detected	Not Detected	Detected		lincRNA:chr13:26649529-26838004 reverse strand		26716639	chr13	26716580	-	FALSE	mm|13qA3.1				chr13:26716639-26716580
A_52_P362111	2656.63	3284.38	1831.99	0	0.0395012	-0.717578	Detected	Detected	Detected	Fam3c	Mus musculus family with sequence similarity 3, member C (Fam3c), mRNA [NM_138587]	GO:0008150|GO:0003674|GO:0007275|GO:0005576|GO:0031410|GO:0005575	22257965	chr6	22257906	-	FALSE	mm|6qA3.1	27999	NM_138587	family with sequence similarity 3, member C	chr6:22257965-22257906	NM_138587	Mm.400193
A_52_P708507	6.29356	38.1173	71.8176	0	2.33197	3.331	Detected	Not Detected	Detected	Myadml2	Mus musculus myeloid-associated differentiation marker-like 2 (Myadml2), transcript variant 1, mRNA [NM_026751]	GO:0008150|GO:0003674|GO:0016020|GO:0016021|GO:0005575	120508015	chr11	120507958	-	FALSE	mm|11qE2	68515	NM_026751	myeloid-associated differentiation marker-like 2	chr11:120508015-120507958	NM_026751	Mm.194594
A_30_P01025445	9.8124	6.05155	22.4535	0	-0.963826	1.01287	Not Detected	Not Detected	Not Detected		lincRNA:chr10:18104309-18104881 forward strand		18104821	chr10	18104762	+	FALSE	mm|10qA3				chr10:18104762-18104821
A_52_P605812	2956.18	2985.44	2490	0	-0.252316	-0.428977	Detected	Detected	Detected	Ptrh1	Mus musculus peptidyl-tRNA hydrolase 1 homolog (S. cerevisiae) (Ptrh1), mRNA [NM_178595]	GO:0005739|GO:0008150|GO:0003674|GO:0016787|GO:0004045	32633070	chr2	32633011	+	FALSE	mm|2qB	329384	NM_178595	peptidyl-tRNA hydrolase 1 homolog (S. cerevisiae)	chr2:32633011-32633070	NM_178595	Mm.268037
A_55_P2038384	6.31853	77.6306	5.65117	0	3.35244	-0.342429	Detected	Not Detected	Not Detected	Prkd3	protein kinase D3 [Source:MGI Symbol;Acc:MGI:1922542] [ENSMUST00000124229]	GO:0005634|GO:0005524|GO:0046872|GO:0035556|GO:0016310|GO:0005737|GO:0004672|GO:0000166|GO:0016020|GO:0004674|GO:0016301|GO:0006468|GO:0004697|GO:0016740|GO:0016772	79370954	chr17	79370895	-	FALSE	mm|17qE3	75292	AK050059	protein kinase D3	chr17:79370954-79370895
A_30_P01031531	6.32525	6.05276	5.6451	0	-0.330052	-0.345514	Not Detected	Not Detected	Not Detected		lincRNA:chr18:69923410-69965360 reverse strand		69943552	chr18	69943493	-	FALSE	mm|18qE2				chr18:69943552-69943493
A_30_P01021149	6.33157	6.05134	5.63719	0	-0.331836	-0.348979	Not Detected	Not Detected	Not Detected		lincRNA:chr1:137689555-137692960 reverse strand		137692477	chr1	137692418	-	FALSE	mm|1qE4				chr1:137692477-137692418
A_55_P2043062	29.4569	15.1471	31.3494	0	-1.22609	-0.0915589	Not Detected	Not Detected	Detected	Hs3st6	Mus musculus heparan sulfate (glucosamine) 3-O-sulfotransferase 6 (Hs3st6), mRNA [NM_001012402]	GO:0005794|GO:0016020|GO:0008152|GO:0008146|GO:0016021|GO:0008467|GO:0005575|GO:0016740	24895628	chr17	24895569	+	FALSE	mm|17qA3.3	328779	NM_001012402	heparan sulfate (glucosamine) 3-O-sulfotransferase 6	chr17:24895569-24895628	NM_001012402	Mm.328848
A_30_P01027529	6.3398	6.04528	5.61597	0	-0.335153	-0.356292	Not Detected	Not Detected	Not Detected		lincRNA:chr17:66802920-66834745 forward strand		66831980	chr17	66831921	+	FALSE	mm|17qE1.1				chr17:66831921-66831980
A_30_P01020850	6.34206	6.03957	5.6029	0	-0.337031	-0.360168	Not Detected	Not Detected	Not Detected		lincRNA:chr7:46705675-46735750 reverse strand		46722760	chr7	46722701	-	FALSE	mm|7qB3				chr7:46722760-46722701
A_55_P2136793	6.34287	6.03238	5.58745	0	-0.338934	-0.364335	Not Detected	Not Detected	Not Detected	Gm13125	Mus musculus predicted gene 13125 (Gm13125), mRNA [NM_001115077]	GO:0008150|GO:0003674|GO:0005575	143962818	chr4	143962759	-	FALSE	mm|4qE1	627009	NM_001115077	predicted gene 13125	chr4:143962818-143962759	NM_001115077	Mm.473686
A_30_P01032882	116.362	105.519	136.751	0	-0.407639	0.0515404	Detected	Detected	Detected		lincRNA:chr13:70762342-70776512 reverse strand		70762493	chr13	70762434	-	FALSE	mm|13qC1				chr13:70762493-70762434
A_55_P1992838	1650.82	2344.22	1820.82	0	0.239399	-0.0399885	Detected	Detected	Detected	Socs2	Mus musculus suppressor of cytokine signaling 2 (Socs2), transcript variant 1, mRNA [NM_007706]	GO:0005515|GO:0005159|GO:0005131|GO:0060396|GO:0032870|GO:0046426|GO:0035556|GO:0007595|GO:0040015|GO:0045666|GO:0040014|GO:0009968|GO:0032355|GO:0060749|GO:0040008	94875527	chr10	94875468	-	FALSE	mm|10qC2	216233	NM_007706	suppressor of cytokine signaling 2	chr10:94875527-94875468	NM_007706	Mm.4132
A_51_P106428	7027.58	7625.01	4103.96	0	-0.148814	-0.957401	Detected	Detected	Detected	Nsmce4a	Mus musculus non-SMC element 4 homolog A (S. cerevisiae) (Nsmce4a), mRNA [NM_001162855]	GO:0008150|GO:0003674|GO:0005575	137676108	chr7	137676049	-	FALSE	mm|7qF3	67872	NM_001162855	non-SMC element 4 homolog A (S. cerevisiae)	chr7:137676108-137676049	NM_001162855	Mm.21714
A_51_P123134	826.012	773.666	304.824	0	-0.360977	-1.61957	Detected	Detected	Detected	Ercc6l	Mus musculus excision repair cross-complementing rodent repair deficiency complementation group 6 - like (Ercc6l), mRNA [NM_146235]	GO:0005694|GO:0004386|GO:0005575|GO:0003676|GO:0003677|GO:0005524|GO:0008150|GO:0003674|GO:0007049|GO:0007067|GO:0016787|GO:0000166|GO:0005488|GO:0000776|GO:0000775|GO:0051301	99338680	chrX	99338621	-	FALSE	mm|XqD	236930	NM_146235	excision repair cross-complementing rodent repair deficiency complementation group 6 - like	chrX:99338680-99338621	NM_146235	Mm.31911
A_51_P124606	113.834	142.971	103.17	0	0.0622659	-0.323294	Detected	Detected	Detected	Nat2	Mus musculus N-acetyltransferase 2 (arylamine N-acetyltransferase) (Nat2), transcript variant 1, mRNA [NM_010874]	GO:0005737|GO:0008152|GO:0004060|GO:0016407|GO:0016740|GO:0008415|GO:0005829	70026151	chr8	70026092	+	FALSE	mm|8qB3.3	17961	NM_010874	N-acetyltransferase 2 (arylamine N-acetyltransferase)	chr8:70026092-70026151	NM_010874	Mm.4695
A_51_P228254	857.228	1114.75	982.1	0	0.112443	0.0148001	Detected	Detected	Detected	Zdhhc21	Mus musculus zinc finger, DHHC domain containing 21 (Zdhhc21), mRNA [NM_026647]	GO:0008150|GO:0003674|GO:0016020|GO:0008270|GO:0016021|GO:0005575|GO:0046872|GO:0016740|GO:0008415	82448734	chr4	82448675	-	FALSE	mm|4qC3	68268	NM_026647	zinc finger, DHHC domain containing 21	chr4:82448734-82448675	NM_026647	Mm.32047
A_55_P2170813	30508.7	49267.7	78081.3	0	0.424897	1.17437	Detected	Detected	Detected	Pkig	Mus musculus protein kinase inhibitor, gamma (Pkig), transcript variant 4, mRNA [NM_001164053]	GO:0042326|GO:0016310|GO:0007165|GO:0071901|GO:0016301|GO:0042308|GO:0004860|GO:0005625|GO:0006469|GO:0004862|GO:0000122|GO:0043086	163551893	chr2	163551834	+	FALSE	mm|2qH3	18769	NM_001164053	protein kinase inhibitor, gamma	chr2:163551834-163551893	NM_001164053	Mm.10091
A_52_P734742	159.618	247.948	215.314	0	0.368893	0.25043	Detected	Detected	Detected	Gm88	Mus musculus predicted gene 88 (Gm88), mRNA [NM_001111142]	GO:0008150|GO:0003674|GO:0005575	46393720	chr17	46393661	+	FALSE	mm|17qC	224813	NM_001111142	predicted gene 88	chr17:46393661-46393720	NM_001111142	Mm.70999
A_55_P1986306	5984.27	6613.84	4838.16	0	-0.122211	-0.488107	Detected	Detected	Detected	Ltv1	Mus musculus LTV1 homolog (S. cerevisiae) (Ltv1), mRNA [NM_181470]		12898542	chr10	12898483	-	FALSE	mm|10qA2	353258	NM_181470	LTV1 homolog (S. cerevisiae)	chr10:12898542-12898483	NM_181470	Mm.117581
A_30_P01028727	6.45907	6.50203	18.6014	0	-0.256961	1.34462	Not Detected	Not Detected	Not Detected		lincRNA:chr13:28490070-28492645 reverse strand		28490340	chr13	28490281	-	FALSE	mm|13qA3.1				chr13:28490340-28490281
A_55_P2037812	148.192	632.057	2607.62	0	1.82606	3.9558	Detected	Detected	Detected	Palmd	Mus musculus palmdelphin (Palmd), mRNA [NM_023245]	GO:0005515|GO:0005737|GO:0043197|GO:0016020|GO:0008360|GO:0030425	116621277	chr3	116621218	-	FALSE	mm|3qG1	114301	NM_023245	palmdelphin	chr3:116621277-116621218	NM_023245	Mm.253736
A_30_P01023787	6.44453	6.50576	5.98195	0	-0.252881	-0.288849	Not Detected	Not Detected	Not Detected		lincRNA:chr4:135896689-135918414 reverse strand		135904695	chr4	135904636	-	FALSE	mm|4qD3				chr4:135904695-135904636
A_52_P229044	536.991	531.673	507.654	0	-0.280884	-0.262442	Detected	Detected	Detected	Slc20a2	Mus musculus solute carrier family 20, member 2 (Slc20a2), mRNA [NM_011394]		23679153	chr8	23679094	+	FALSE	mm|8qA2	20516	NM_011394	solute carrier family 20, member 2	chr8:23679094-23679153	NM_011394	Mm.323901
A_55_P2055354	8.76673	6.50386	5.98053	0	-0.697267	-0.733156	Not Detected	Not Detected	Not Detected								FALSE
A_30_P01026389	14.223	14.5634	23.5701	0	-0.232399	0.547345	Not Detected	Not Detected	Not Detected		lincRNA:chr18:75513062-75523889 forward strand		75523712	chr18	75523653	+	FALSE	mm|18qE3				chr18:75523653-75523712
A_30_P01032107	14.5643	6.49509	13.5899	0	-1.43154	-0.281297	Not Detected	Not Detected	Not Detected		lincRNA:chr12:5303823-5379098 forward strand		5371699	chr12	5371640	+	FALSE	mm|12qA1.1				chr12:5371640-5371699
A_30_P01022239	6.39077	6.48729	5.9681	0	-0.2449	-0.28011	Not Detected	Not Detected	Not Detected		lincRNA:chr14:44146705-44149729 reverse strand		44147338	chr14	44147279	-	FALSE	mm|14qC1				chr14:44147338-44147279
A_30_P01032868	13.8034	20.097	6.15421	0	0.275428	-1.34677	Not Detected	Not Detected	Not Detected		lincRNA:chr2:77146893-77155643 forward strand		77151677	chr2	77151618	+	FALSE	mm|2qC3				chr2:77151618-77151677
A_55_P2064063	90.9474	78.6184	112.788	0	-0.476691	0.129116	Detected	Detected	Detected	Casp14	Mus musculus caspase 14 (Casp14), mRNA [NM_009809]	GO:0004197|GO:0005737|GO:0016787|GO:0008152|GO:0006508|GO:0006915|GO:0008233|GO:0005634|GO:0008234|GO:0006917|GO:0045095|GO:0030154	78174820	chr10	78174761	-	FALSE	mm|10qC1	12365	NM_009809	caspase 14	chr10:78174820-78174761	NM_009809	Mm.20940
A_52_P130787	50.6165	6.46549	25.0174	0	-3.2353	-1.19807	Not Detected	Detected	Not Detected	Kcna6	Mus musculus potassium voltage-gated channel, shaker-related, subfamily, member 6 (Kcna6), mRNA [NM_013568]	GO:0005244|GO:0005267|GO:0055085|GO:0016020|GO:0005249|GO:0008076|GO:0006810|GO:0034765|GO:0016021|GO:0005216|GO:0006813|GO:0071805|GO:0006811	126658483	chr6	126658424	-	FALSE	mm|6qF3	16494	NM_013568	potassium voltage-gated channel, shaker-related, subfamily, member 6	chr6:126658483-126658424	NM_013568	Mm.62535
A_55_P1960708	1760.44	2112.82	1377.03	0	-0.00329113	-0.535765	Detected	Detected	Detected	Setd1a	Mus musculus SET domain containing 1A (Setd1a), mRNA [NM_178029]	GO:0008150|GO:0003674|GO:0035097|GO:0048188|GO:0008168|GO:0005634|GO:0032259|GO:0016740	134943607	chr7	134943548	+	FALSE	mm|7qF3	233904	NM_178029	SET domain containing 1A	chr7:134943548-134943607	NM_178029	Mm.435494
A_51_P210143	189.117	201.847	103.289	0	-0.172539	-1.05398	Detected	Detected	Detected	Syne2	Mus musculus synaptic nuclear envelope 2 (Syne2), mRNA [NM_001005510]	GO:0030018|GO:0034504|GO:0005886|GO:0007097|GO:0031527|GO:0005634|GO:0034993|GO:0090286|GO:0005635|GO:0030016|GO:0005739|GO:0010761|GO:0051642|GO:0005737|GO:0031022|GO:0006998|GO:0005856|GO:0031965|GO:0030335|GO:0031258|GO:0003779|GO:0031981|GO:0007163|GO:0016529|GO:0016020|GO:0044429|GO:0016021|GO:0005925	77023953	chr12	77022219	+	FALSE	mm|12qC3	319565	NM_001005510	synaptic nuclear envelope 2	chr12:77022219-77023953	NM_001005510	Mm.26652
A_55_P2005330	3102.32	2622.26	2619.66	0	-0.509063	-0.42536	Detected	Detected	Detected	Egln2	Mus musculus EGL nine homolog 2 (C. elegans) (Egln2), mRNA [NM_053208]	GO:0001666|GO:0045732|GO:0031418|GO:0005506|GO:0005634|GO:0046872|GO:0005737|GO:0019826|GO:0016491|GO:0016706|GO:0045454|GO:0016705|GO:0016702|GO:0055114	27944079	chr7	27944020	-	FALSE	mm|7qA3	112406	NM_053208	EGL nine homolog 2 (C. elegans)	chr7:27944079-27944020	NM_053208	Mm.29978
A_66_P110251	242.024	359.757	385.778	0	0.305352	0.491232	Detected	Detected	Detected	Tmem91	Mus musculus transmembrane protein 91 (Tmem91), mRNA [NM_177102]	GO:0009607|GO:0008150|GO:0003674|GO:0016020|GO:0016021|GO:0005575	26454238	chr7	26454179	-	FALSE	mm|7qA3	320208	NM_177102	transmembrane protein 91	chr7:26454238-26454179	NM_177102	Mm.207484
A_30_P01023438	27.0575	6.40527	11.145	0	-2.34523	-1.46102	Not Detected	Not Detected	Not Detected		lincRNA:chr18:5808025-5818625 reverse strand		5809177	chr18	5809118	-	FALSE	mm|18qA1				chr18:5809177-5809118
A_30_P01032826	79.8962	11.0896	5.86686	0	-3.11545	-3.94886	Not Detected	Detected	Not Detected		lincRNA:chr8:108098325-108110775 reverse strand		108103608	chr8	108103549	-	FALSE	mm|8qD3				chr8:108103608-108103549
A_51_P305230	12.9486	6.35937	117.053	0	-1.29237	2.9949	Not Detected	Not Detected	Detected	Elavl3	Mus musculus ELAV (embryonic lethal, abnormal vision, Drosophila)-like 3 (Hu antigen C) (Elavl3), mRNA [NM_010487]	GO:0000166|GO:0003723|GO:0017091|GO:0007275|GO:0003676|GO:0030154|GO:0007399	21822530	chr9	21822471	-	FALSE	mm|9qA3	15571	NM_010487	ELAV (embryonic lethal, abnormal vision, Drosophila)-like 3 (Hu antigen C)	chr9:21822530-21822471	NM_010487	Mm.390167
A_55_P2124140	12.86	42.8788	87.2606	0	1.47085	2.58105	Detected	Not Detected	Detected	Gm10344	predicted gene 10344 [Source:MGI Symbol;Acc:MGI:3642672] [ENSMUST00000096324]	GO:0008150|GO:0003674|GO:0005575	131281155	chrX	131281096	-	FALSE	mm|XqE3	100038691	XM_003085290	predicted gene 10344	chrX:131281155-131281096	XM_003085290	Mm.137751
A_55_P2353181	33.218	76.596	5.80034	0	0.938778	-2.69915	Detected	Detected	Not Detected	C130030K03Rik	Mus musculus 16 days embryo head cDNA, RIKEN full-length enriched library, clone:C130030K03 product:inferred: PROTEASOME SUBUNIT ALPHA TYPE 6 (EC 3.4.99.46) (PROTEASOME IOTA CHAIN) (MACROPAIN IOTA CHAIN) (MULTI, full insert sequence. [AK048022]	GO:0008150|GO:0003674|GO:0005575	48813253	chr10	48813194	-	FALSE	mm|10qB3	320644	AK048022	RIKEN cDNA C130030K03 gene	chr10:48813253-48813194		Mm.185993
A_55_P1982532	22.5433	38.9295	42.0756	0	0.521643	0.718898	Detected	Not Detected	Detected				11491166	chrX	11491107	-	FALSE	mm|XqA1.1				chrX:011491166-011491107
A_51_P210350	102.851	91.6048	92.8641	0	-0.433582	-0.32875	Detected	Detected	Detected	Slc17a8	Mus musculus solute carrier family 17 (sodium-dependent inorganic phosphate cotransporter), member 8 (Slc17a8), mRNA [NM_182959]	GO:0030054|GO:0007605|GO:0005313|GO:0045202|GO:0031410|GO:0055085|GO:0003333|GO:0015813|GO:0016020|GO:0006810|GO:0006836|GO:0030672|GO:0016021|GO:0006814|GO:0019717|GO:0015807|GO:0006811|GO:0015293	89046218	chr10	89046159	-	FALSE	mm|10qC2	216227	NM_182959	solute carrier family 17 (sodium-dependent inorganic phosphate cotransporter), member 8	chr10:89046218-89046159	NM_182959	Mm.233921
A_52_P448466	417.067	530.944	732.12	0	0.0817537	0.630408	Detected	Detected	Detected	BC004004	Mus musculus cDNA sequence BC004004 (BC004004), mRNA [NM_030561]	GO:0008150|GO:0003674|GO:0016020|GO:0016021|GO:0005575	29439634	chr17	29439575	+	FALSE	mm|17qA3.3	80748	NM_030561	cDNA sequence BC004004	chr17:29439575-29439634	NM_030561	Mm.290116
A_55_P2125947	679.344	686.91	464.595	0	-0.250545	-0.729558	Detected	Detected	Detected	Agpat2	Mus musculus 1-acylglycerol-3-phosphate O-acyltransferase 2 (lysophosphatidic acid acyltransferase, beta) (Agpat2), mRNA [NM_026212]	GO:0016020|GO:0005783|GO:0008152|GO:0019432|GO:0016021|GO:0008654|GO:0001819|GO:0006654|GO:0003841|GO:0016740|GO:0008415	26449166	chr2	26449107	-	FALSE	mm|2qA3	67512	NM_026212	1-acylglycerol-3-phosphate O-acyltransferase 2 (lysophosphatidic acid acyltransferase, beta)	chr2:26449166-26449107	NM_026212	Mm.24244
A_30_P01024466	6.06308	28.8942	5.68622	0	1.98613	-0.273972	Not Detected	Not Detected	Not Detected		lincRNA:chr12:12876192-12918398 forward strand		12906732	chr12	12906673	+	FALSE	mm|12qA1.1				chr12:12906673-12906732
A_51_P247799	1884.75	1842.9	826.605	0	-0.29892	-1.3705	Detected	Detected	Detected	Casp8	Mus musculus caspase 8 (Casp8), transcript variant 1, mRNA [NM_009812]	GO:0005515|GO:0043005|GO:0008624|GO:0045471|GO:0031265|GO:0031264|GO:0005741|GO:0005634|GO:0051291|GO:0005829|GO:0005739|GO:0007507|GO:0005737|GO:0051603|GO:0006508|GO:0030225|GO:0005164|GO:0008633|GO:0005813|GO:0030690|GO:0006915|GO:0042981|GO:0001525|GO:0044297|GO:0001841|GO:0004197|GO:0043234|GO:0016787|GO:0008152|GO:0045121|GO:0008233|GO:0034612|GO:0008234	58901660	chr1	58901601	+	FALSE	mm|1qC1.3	12370	NM_009812	caspase 8	chr1:58901601-58901660	NM_009812	Mm.336851
A_30_P01028804	12.4585	6.17384	5.64595	0	-1.27942	-1.32323	Not Detected	Not Detected	Not Detected		lincRNA:chr11:22510175-22522025 forward strand		22518612	chr11	22518553	+	FALSE	mm|11qA3.2				chr11:22518553-22518612
A_30_P01023905	43.7855	101.689	24.3941	0	0.94911	-1.02531	Detected	Detected	Not Detected		lincRNA:chr12:82495575-82516300 forward strand		82501121	chr12	82501062	+	FALSE	mm|12qD1				chr12:82501062-82501121
A_52_P476560	3829.4	3908.16	3190.74	0	-0.237152	-0.444616	Detected	Detected	Detected	Tpcn1	Mus musculus two pore channel 1 (Tpcn1), mRNA [NM_145853]	GO:0005262|GO:0005244|GO:0005765|GO:0055085|GO:0005764|GO:0008150|GO:0072345|GO:0016020|GO:0070588|GO:0006810|GO:0034765|GO:0006816|GO:0016021|GO:0005216|GO:0010008|GO:0005768|GO:0006811	120984277	chr5	120984218	-	FALSE	mm|5qF	252972	NM_145853	two pore channel 1	chr5:120984277-120984218	NM_145853	Mm.114054
A_55_P2113984	168.423	84.4622	177.812	0	-1.26224	-0.103124	Detected	Detected	Detected	Mospd2	Mus musculus motile sperm domain containing 2 (Mospd2), mRNA [NM_029730]	GO:0008150|GO:0003674|GO:0016020|GO:0005198|GO:0016021|GO:0005575	161377635	chrX	161377576	-	FALSE	mm|XqF5	76763	NM_029730	motile sperm domain containing 2	chrX:161377635-161377576	NM_029730	Mm.291758
A_30_P01032173	49.0177	6.09228	38.0028	0	-3.27477	-0.548588	Not Detected	Detected	Detected		lincRNA:chr8:87504644-87513694 forward strand		87512993	chr8	87512934	+	FALSE	mm|8qC3				chr8:87512934-87512993
A_55_P2030160	304.844	351.696	225.828	0	-0.0602665	-0.614234	Detected	Detected	Detected	Tcf7l2	Mus musculus transcription factor 7-like 2, T-cell specific, HMG-box (Tcf7l2), transcript variant 4, mRNA [NM_001142920]	GO:0005515|GO:0003700|GO:0008013|GO:0044212|GO:0045599|GO:0010909|GO:0032993|GO:0030538|GO:0045444|GO:0032024|GO:0016055|GO:0050679|GO:0019901|GO:0045295|GO:0000122|GO:0048641|GO:0005654|GO:0043588|GO:0045893|GO:0045892|GO:0008134|GO:0051897|GO:0008283|GO:0021983|GO:0035257|GO:0005634|GO:0030282|GO:0035411|GO:0043433|GO:0005829|GO:0032092|GO:0044334|GO:0046827|GO:0030514|GO:0045944|GO:0031641|GO:…	55994088	chr19	55994029	+	FALSE	mm|19qD2	21416	NM_001142920	transcription factor 7-like 2, T-cell specific, HMG-box	chr19:55994029-55994088	NM_001142920	Mm.139815
A_30_P01024143	5.90895	6.05149	112.405	0	-0.232135	4.06827	Not Detected	Not Detected	Detected		lincRNA:chr17:8088950-8106700 forward strand		8093447	chr17	8093388	+	FALSE	mm|17qA1				chr17:8093388-8093447
A_55_P1967473	72.4762	6.03109	64.0185	0	-3.85354	-0.36041	Not Detected	Detected	Detected	Efcab1	EF hand calcium binding domain 1 [Source:MGI Symbol;Acc:MGI:1914043] [ENSMUST00000090277]	GO:0008150|GO:0003674|GO:0005509|GO:0005575	14925924	chr16	14925865	+	FALSE	mm|16qA1	66793	AK030381	EF hand calcium binding domain 1	chr16:14925865-14925924		Mm.100270
A_55_P2130997	88.2987	63.7666	20.0046	0	-0.736116	-2.32345	Detected	Detected	Not Detected	D830050J10Rik	Mus musculus 16 days neonate heart cDNA, RIKEN full-length enriched library, clone:D830015D18 product:hypothetical protein, full insert sequence. [AK142706]	GO:0008150|GO:0003674|GO:0005575	115628355	chr6	115628296	+	FALSE	mm|6qE3	352968	AK142706	RIKEN cDNA D830050J10 gene	chr6:115628296-115628355		Mm.184163
A_30_P01019928	80.7374	62.7534	42.2744	0	-0.630069	-1.11484	Detected	Detected	Detected		lincRNA:chr12:83271350-83357214 forward strand		83336514	chr12	83336455	+	FALSE	mm|12qD1				chr12:83336455-83336514
A_52_P249424	1292.07	1309.02	829.049	0	-0.247718	-0.821541	Detected	Detected	Detected	Vegfa	Mus musculus vascular endothelial growth factor A (Vegfa), transcript variant 3, mRNA [NM_001025257]	GO:0005515|GO:0043498|GO:0008360|GO:0048593|GO:0005615|GO:0042803|GO:0030154|GO:0007610|GO:0043129|GO:0048255|GO:0001944|GO:0030335|GO:0048286|GO:0046982|GO:0009986|GO:0007275|GO:0005161|GO:0001701|GO:0042056|GO:0031077|GO:0045785|GO:0005604|GO:0002575|GO:0010595|GO:0048739|GO:0043536|GO:0043184|GO:0042462|GO:0005172|GO:0008083|GO:0040007|GO:0043183|GO:0030949|GO:0008284|GO:0005886|GO:0008283|GO:…	46162435	chr17	46162376	-	FALSE	mm|17qC	22339	NM_001025257	vascular endothelial growth factor A	chr17:46162435-46162376	NM_001025257	Mm.282184
A_30_P01021325	1081.96	1413.93	1206.38	0	0.119547	-0.0243454	Detected	Detected	Detected		lincRNA:chr14:65430484-65432413 reverse strand		65430584	chr14	65430525	-	FALSE	mm|14qD1				chr14:65430584-65430525
A_52_P73126	17.709	65.0504	5.40316	0	1.61055	-1.894	Detected	Not Detected	Not Detected	Epb4.2	Mus musculus erythrocyte protein band 4.2 (Epb4.2), mRNA [NM_013513]	GO:0020027|GO:0005886|GO:0008360|GO:0050801|GO:0048536|GO:0055072|GO:0000902|GO:0005737|GO:0018149|GO:0043249|GO:0016020|GO:0003810|GO:0030863|GO:0005856	120844499	chr2	120844440	-	FALSE	mm|2qE5	13828	NM_013513	erythrocyte protein band 4.2	chr2:120844499-120844440	NM_013513	Mm.240051
A_55_P1952828	178.907	257.855	251.136	0	0.26083	0.307868	Detected	Detected	Detected				10067524	chr18	10067465	-	FALSE	mm|18qA1				chr18:010067524-010067465
A_55_P2009817	5.76589	9.34188	62.3841	0	0.429644	3.25417	Not Detected	Not Detected	Detected	Ssxb6	Mus musculus synovial sarcoma, X member B, breakpoint 6 (Ssxb6), mRNA [NM_001205108]	GO:0008150|GO:0003674|GO:0005575	8123203	chrX	8123144	-	FALSE	mm|XqA1.1	668976	NM_001205108	synovial sarcoma, X member B, breakpoint 6	chrX:8123203-8123144	NM_001205108	Mm.298030
A_55_P2162204	6748.35	8171.42	4093.5	0	0.00952625	-0.90259	Detected	Detected	Detected	Kctd15	Mus musculus potassium channel tetramerisation domain containing 15 (Kctd15), mRNA [NM_146188]	GO:0008150|GO:0003674|GO:0016020|GO:0008076|GO:0005249|GO:0005575|GO:0006813|GO:0005216	35424099	chr7	35424040	-	FALSE	mm|7qB1	233107	NM_146188	potassium channel tetramerisation domain containing 15	chr7:35424099-35424040	NM_146188	Mm.214380
A_55_P2031811	5.73353	28.1501	5.32815	0	2.02912	-0.287179	Not Detected	Not Detected	Not Detected				51541051	chrX	51540992	+	FALSE	mm|XqA5				chrX:051540992-051541051
A_55_P1993323	8.76862	19.4691	64.21	0	0.884237	2.69099	Not Detected	Not Detected	Detected	Olfr873	Mus musculus olfactory receptor 873 (Olfr873), mRNA [NM_146561]	GO:0007608|GO:0007165|GO:0004984|GO:0007186|GO:0004930|GO:0004872|GO:0016021|GO:0004871	20105613	chr9	20105554	+	FALSE	mm|9qA3	258554	NM_146561	olfactory receptor 873	chr9:20105554-20105613	NM_146561	Mm.334991
A_55_P1964737	5.70312	5.8176	79.155	0	-0.237852	3.61347	Not Detected	Not Detected	Detected				17479125	chrY_random	17479066	-	FALSE					chrY_random:017479125-017479066
A_30_P01023213	5.68717	5.80009	56.5134	0	-0.238163	3.13142	Not Detected	Not Detected	Detected		lincRNA:chr17:3004525-3086000 reverse strand		3046162	chr17	3046103	-	FALSE	mm|17qA1				chr17:3046162-3046103
A_55_P1957865	13.7047	26.8399	110.331	0	0.703179	2.8277	Not Detected	Not Detected	Detected				45310204	chr14	45310145	-	FALSE	mm|14qC1				chr14:045310204-045310145
A_52_P289685	6386.28	7811.19	6184.61	0	0.0240412	-0.227684	Detected	Detected	Detected	Ssbp1	Mus musculus single-stranded DNA binding protein 1 (Ssbp1), nuclear gene encoding mitochondrial protein, transcript variant 2, mRNA [NM_028358]	GO:0042645|GO:0006260|GO:0005739|GO:0003674|GO:0070584|GO:0003697|GO:0051096|GO:0003677	40427939	chr6	40426793	+	FALSE	mm|6qB1	381760	NM_028358	single-stranded DNA binding protein 1	chr6:40426793-40427939	NM_028358	Mm.276356
A_52_P346113	457.281	479.305	398.985	0	-0.198661	-0.378135	Detected	Detected	Detected	Foxn2	Mus musculus forkhead box N2 (Foxn2), mRNA [NM_180974]	GO:0005667|GO:0007389|GO:0006355|GO:0008301|GO:0003705|GO:0005634|GO:0000122|GO:0009790|GO:0003677|GO:0006351|GO:0043231|GO:0051090|GO:0003690|GO:0009888|GO:0008134	88889150	chr17	88889091	+	FALSE	mm|17qE4	14236	NM_180974	forkhead box N2	chr17:88889091-88889150	NM_180974	Mm.112824
A_55_P2294059	76.7328	29.0216	86.3475	0	-1.66924	-0.0110788	Detected	Detected	Detected	2900035I09Rik	Mus musculus adult male olfactory brain cDNA, RIKEN full-length enriched library, clone:6430510H04 product:unclassifiable, full insert sequence. [AK032244]	GO:0008150|GO:0003674|GO:0005575	30675341	chr7	30675282	-	FALSE	mm|7qB1	72883	AK032244	RIKEN cDNA 2900035I09 gene	chr7:30675341-30675282		Mm.407845
A_51_P115374	14.4246	26.7719	12.333	0	0.625665	-0.4074	Not Detected	Not Detected	Not Detected	Pot1b	Mus musculus protection of telomeres 1B (Pot1b), mRNA [NM_028370]	GO:0005515|GO:0043247|GO:0051276|GO:0016233|GO:0048239|GO:0007569|GO:0043047|GO:0001558|GO:0031848|GO:0000784|GO:0000783	55792378	chr17	55792319	-	FALSE	mm|17qC	72836	NM_028370	protection of telomeres 1B	chr17:55792378-55792319	NM_028370	Mm.177073
A_55_P1959041	5.60613	5.69999	6.45542	0	-0.24257	0.0221143	Not Detected	Not Detected	Not Detected	Fam115e	Mus musculus family with sequence similarity 115, member E (Fam115e), mRNA [NM_203396]	GO:0008150|GO:0003674|GO:0005575	42537391	chr6	42537332	-	FALSE	mm|6qB2.1	403088	NM_203396	family with sequence similarity 115, member E	chr6:42537391-42537332	NM_203396	Mm.354652
A_55_P2022663	85479.2	93864	77248.9	0	-0.131527	-0.32745	Detected	Detected	Detected				60938630	chr18	60938571	-	FALSE	mm|18qE1				chr18:060938630-060938571
A_51_P369784	55.7569	75.1789	5.15403	0	0.164652	-3.61677	Detected	Detected	Not Detected	Ces1e	Mus musculus carboxylesterase 1E (Ces1e), mRNA [NM_133660]	GO:0004091|GO:0016787|GO:0005783|GO:0016290|GO:0008152|GO:0080030|GO:0080031|GO:0080032	95725266	chr8	95725207	-	FALSE	mm|8qC5	13897	NM_133660	carboxylesterase 1E	chr8:95725266-95725207	NM_133660	Mm.63490
A_51_P211854	191.357	344.191	1503.43	0	0.580422	2.79253	Detected	Detected	Detected	Selp	Mus musculus selectin, platelet (Selp), mRNA [NM_011347]	GO:0005515|GO:0031088|GO:0043499|GO:0005886|GO:0048514|GO:0042806|GO:0050900|GO:0050901|GO:0005615|GO:0016337|GO:0006954|GO:0001948|GO:0070492|GO:0010572|GO:0007159|GO:0071354|GO:0031092|GO:0033691|GO:0007155|GO:0008201|GO:0007157|GO:0005529|GO:0005624|GO:0002691|GO:0045785|GO:0001530|GO:0016020|GO:0005488|GO:0002687|GO:0016021|GO:0009897|GO:0048306	166079719	chr1	166079660	+	FALSE	mm|1qH2.2	20344	NM_011347	selectin, platelet	chr1:166079660-166079719	NM_011347	Mm.3337
A_30_P01018426	5.56175	9.27917	73.4389	0	0.471933	3.54154	Not Detected	Not Detected	Detected		lincRNA:chr14:106250821-106261843 reverse strand		106255460	chr14	106255401	-	FALSE	mm|14qE2.3				chr14:106255460-106255401
A_30_P01028912	131.015	119.95	116.314	0	-0.393827	-0.353102	Detected	Detected	Detected		lincRNA:chr16:46384974-46391331 reverse strand		46387920	chr16	46387861	-	FALSE	mm|16qB5				chr16:46387920-46387861
A_55_P2406802	69.0378	5.61589	50.7838	0	-3.88633	-0.62441	Not Detected	Detected	Detected	4930511J24Rik	Mus musculus adult male testis cDNA, RIKEN full-length enriched library, clone:4930511J24 product:unclassifiable, full insert sequence. [AK015759]	GO:0008150|GO:0003674|GO:0005575	111151705	chr12	111151646	+	FALSE	mm|12qF1	74714	AK015759	RIKEN cDNA 4930511J24 gene	chr12:111151646-111151705		Mm.399250
A_30_P01023351	5.53328	5.60389	5.09483	0	-0.248233	-0.300493	Not Detected	Not Detected	Not Detected		lincRNA:chr9:56910620-56919495 reverse strand		56911060	chr9	56911001	-	FALSE	mm|9qB				chr9:56911060-56911001
A_55_P2086203	11.2736	5.59207	5.08475	0	-1.27802	-1.33009	Not Detected	Not Detected	Not Detected	Kcnq1	Mus musculus potassium voltage-gated channel, subfamily Q, member 1 (Kcnq1), mRNA [NM_008434]	GO:0005251|GO:0051899|GO:0005886|GO:0016458|GO:0042221|GO:0016323|GO:0015271|GO:0008076|GO:0005249|GO:0042391|GO:0006810|GO:0034765|GO:0006813|GO:0046676|GO:0071805|GO:0030659|GO:0006811|GO:0005244|GO:0005267|GO:0031410|GO:0055085|GO:0042383|GO:0042589|GO:0016020|GO:0005887|GO:0006349|GO:0016021|GO:0005216	150612946	chr7	150612887	+	FALSE	mm|7qF5	16535	NM_008434	potassium voltage-gated channel, subfamily Q, member 1	chr7:150612887-150612946	NM_008434	Mm.439769
A_52_P122822	71.5002	37.6331	24.5396	0	-1.19247	-1.72423	Detected	Detected	Not Detected	Wdfy2	Mus musculus WD repeat and FYVE domain containing 2 (Wdfy2), mRNA [NM_175546]	GO:0008150|GO:0003674|GO:0005575|GO:0046872	63575185	chr14	63575126	+	FALSE	mm|14qD1	268752	NM_175546	WD repeat and FYVE domain containing 2	chr14:63575126-63575185	NM_175546	Mm.482243
A_30_P01029138	36.6244	55.159	42.3291	0	0.324268	0.0274534	Detected	Detected	Detected		lincRNA:chr10:5950116-5958250 reverse strand		5951262	chr10	5951203	-	FALSE	mm|10qA1				chr10:5951262-5951203
A_55_P2164503	70.7051	87.6063	165.231	0	0.042696	1.04321	Detected	Detected	Detected		predicted gene 14192 [Source:MGI Symbol;Acc:MGI:3649324] [ENSMUST00000105072]		99557682	chr11	99557623	-	FALSE	mm|11qD				chr11:99557682-99557623
A_55_P2127265	153022	144184	155910	0	-0.352354	-0.154409	Detected	Detected	Detected				34188760	chr7	34188701	+	FALSE	mm|7qB1				chr7:034188701-034188760
A_55_P2004821	32.6117	12.7092	58.2896	0	-1.62604	0.656458	Not Detected	Detected	Detected	Olfr1417	Mus musculus olfactory receptor 1417 (Olfr1417), mRNA [NM_146936]	GO:0007608|GO:0007165|GO:0004984|GO:0007186|GO:0004930|GO:0004872|GO:0016021|GO:0004871	11902626	chr19	11902567	-	FALSE	mm|19qA	258938	NM_146936	olfactory receptor 1417	chr19:11902626-11902567	NM_146936	Mm.451671
A_55_P2046096	68.7639	26.6742	19.6611	0	-1.63273	-1.9877	Not Detected	Detected	Not Detected				71727449	chrX	71727390	-	FALSE	mm|XqA7.3				chrX:071727449-071727390
A_55_P2183592	60.2245	29.0872	59.9078	0	-1.31649	-0.188997	Detected	Detected	Detected				121113070	chr14	121113011	+	FALSE	mm|14qE4				chr14:121113011-121113070
A_55_P2101137	9.74215	6.51526	5.02484	0	-0.846944	-1.13655	Not Detected	Not Detected	Not Detected	Olfr1123	Mus musculus olfactory receptor 1123 (Olfr1123), mRNA [NM_146350]	GO:0007608|GO:0007165|GO:0004984|GO:0007186|GO:0004930|GO:0004872|GO:0016021|GO:0004871	87259178	chr2	87259119	+	FALSE	mm|2qD	258347	NM_146350	olfactory receptor 1123	chr2:87259119-87259178	NM_146350	Mm.463729
A_55_P2037689	8103.63	8085.39	8919.52	0	-0.269775	-0.0429916	Detected	Detected	Detected				59237555	chr2	59237496	-	FALSE	mm|2qC1.1				chr2:059237555-059237496
A_51_P257065	556.146	653.828	642.447	0	-0.0330791	0.026721	Detected	Detected	Detected	Prpf40b	Mus musculus PRP40 pre-mRNA processing factor 40 homolog B (yeast) (Prpf40b), mRNA [NM_018786]	GO:0008380|GO:0006397|GO:0008150|GO:0003674|GO:0005634|GO:0005575	99147256	chr15	99147197	+	FALSE	mm|15qF1	54614	NM_018786	PRP40 pre-mRNA processing factor 40 homolog B (yeast)	chr15:99147197-99147256	NM_018786	Mm.358668
A_55_P2039225	88.2196	187.009	240.053	0	0.817414	1.26279	Detected	Detected	Detected	Rap1gap	Mus musculus Rap1 GTPase-activating protein (Rap1gap), mRNA [NM_001081155]	GO:0005624|GO:0017016|GO:0042803|GO:0032318|GO:0005829	137285775	chr4	137285716	+	FALSE	mm|4qD3	110351	NM_001081155	Rap1 GTPase-activating protein	chr4:137285716-137285775	NM_001081155	Mm.180763
A_30_P01020434	131.429	127.572	98.2836	0	-0.309493	-0.600651	Detected	Detected	Detected		lincRNA:chr6:142915873-142938323 forward strand		142919393	chr6	142919334	+	FALSE	mm|6qG3				chr6:142919334-142919393
A_30_P01022682	5.46524	35.3885	17.7402	0	2.4284	1.51727	Detected	Not Detected	Not Detected		lincRNA:chr5:144517700-144526071 forward strand		144526071	chr5	144526012	+	FALSE	mm|5qG2				chr5:144526012-144526071
A_30_P01025405	20.9863	39.2687	35.7869	0	0.637408	0.588592	Detected	Not Detected	Detected		lincRNA:chr6:47967403-47968278 reverse strand		47967755	chr6	47967696	-	FALSE	mm|6qB2.3				chr6:47967755-47967696
A_55_P2056393	711.259	997.352	2304.79	0	0.221203	1.5148	Detected	Detected	Detected	Stk11ip	Mus musculus serine/threonine kinase 11 interacting protein (Stk11ip), mRNA [NM_027886]	GO:0005737|GO:0008104|GO:0019901	75533460	chr1	75533401	+	FALSE	mm|1qC4	71728	NM_027886	serine/threonine kinase 11 interacting protein	chr1:75533401-75533460	NM_027886	Mm.312650
A_30_P01024859	12.5717	10.9377	5.0041	0	-0.467402	-1.51039	Not Detected	Not Detected	Not Detected		lincRNA:chr3:145390505-145398253 forward strand		145396894	chr3	145396835	+	FALSE	mm|3qH2				chr3:145396835-145396894
A_55_P1976829	64.1885	51.1974	25.4271	0	-0.592772	-1.51734	Detected	Detected	Detected	Fam165b	family with sequence similarity 165, member B [Source:MGI Symbol;Acc:MGI:1916186] [ENSMUST00000118064]	GO:0008150|GO:0003674|GO:0016020|GO:0016021|GO:0005575	92311595	chr16	92311536	+	FALSE	mm|16qC4	68936		family with sequence similarity 165, member B	chr16:92311536-92311595
A_66_P111781	342.33	439.354	5.00496	0	0.0934725	-6.27727	Detected	Detected	Not Detected	4930432M17Rik	PREDICTED: Mus musculus RIKEN cDNA 4930432M17 gene (4930432M17Rik), miscRNA [XR_035399]	GO:0008150|GO:0003674|GO:0005575	121373810	chr3	121373751	+	FALSE	mm|3qG1	619318	XR_035399	RIKEN cDNA 4930432M17 gene	chr3:121373751-121373810	XR_035399	Mm.371258
A_30_P01029062	398.389	522.854	398.863	0	0.125703	-0.179679	Detected	Detected	Detected		lincRNA:chr4:126710640-126721240 forward strand		126712053	chr4	126711994	+	FALSE	mm|4qD2.2				chr4:126711994-126712053
A_52_P505157	5.47205	22.3663	160.492	0	1.76465	4.69289	Not Detected	Not Detected	Detected	Fsd2	Mus musculus fibronectin type III and SPRY domain containing 2 (Fsd2), mRNA [NM_172904]	GO:0008150|GO:0003674|GO:0005575	88685287	chr7	88685228	-	FALSE	mm|7qD3	244091	NM_172904	fibronectin type III and SPRY domain containing 2	chr7:88685287-88685228	NM_172904	Mm.38773
A_66_P140507	159.81	30.1928	9.83719	0	-2.67061	-4.20336	Detected	Detected	Not Detected	Lhpp	Mus musculus phospholysine phosphohistidine inorganic pyrophosphate phosphatase (Lhpp), mRNA [NM_029609]	GO:0008150|GO:0003674|GO:0016787|GO:0008152|GO:0004427|GO:0005575|GO:0003824	139822224	chr7	139822165	+	FALSE	mm|7qF3	76429	NM_029609	phospholysine phosphohistidine inorganic pyrophosphate phosphatase	chr7:139822165-139822224	NM_029609	Mm.276721
A_30_P01027633	71.1973	16.0615	57.1952	0	-2.41474	-0.497319	Not Detected	Detected	Detected		lincRNA:chr11:99048975-99062425 forward strand		99056891	chr11	99056832	+	FALSE	mm|11qD				chr11:99056832-99056891
A_52_P157450	198.074	209.207	368.827	0	-0.187629	0.715518	Detected	Detected	Detected	Abhd1	Mus musculus abhydrolase domain containing 1 (Abhd1), mRNA [NM_021304]	GO:0004091|GO:0008150|GO:0003674|GO:0016787|GO:0016020|GO:0016021|GO:0005575	31256925	chr5	31256786	+	FALSE	mm|5qB1	57742	NM_021304	abhydrolase domain containing 1	chr5:31256786-31256925	NM_021304	Mm.389615
A_55_P2013143	5.48806	17.0769	25.957	0	1.37115	2.06036	Not Detected	Not Detected	Detected	Esrp2	Mus musculus epithelial splicing regulatory protein 2 (Esrp2), mRNA [NM_176838]	GO:0008380|GO:0006397|GO:0000166|GO:0003723|GO:0043484|GO:0005634|GO:0003729|GO:0003676	108655148	chr8	108655089	-	FALSE	mm|8qD3	77411	NM_176838	epithelial splicing regulatory protein 2	chr8:108655148-108655089	NM_176838	Mm.183003
A_55_P1954693	5.49351	5.4792	5.02718	0	-0.270288	-0.309369	Not Detected	Not Detected	Not Detected	Tac1	Mus musculus tachykinin 1 (Tac1), mRNA [NM_009311]	GO:0030424|GO:0005886|GO:0007268|GO:0007204|GO:0005615|GO:0006954|GO:0002675|GO:0007218|GO:0031835|GO:0043025|GO:0045760|GO:0009725|GO:0008306|GO:0010459|GO:0007616|GO:0050671|GO:0007217|GO:0005576|GO:0019233|GO:0032230|GO:0032224|GO:0051496|GO:0035815|GO:0008217|GO:0048265|GO:0010634	7512952	chr6	7512893	+	FALSE	mm|6qA1	21333	NM_009311	tachykinin 1	chr6:7512893-7512952	NM_009311	Mm.1440
A_30_P01024384	5.49917	5.48209	17.8746	0	-0.271012	1.51924	Not Detected	Not Detected	Not Detected		lincRNA:chr6:30983012-31009987 forward strand		31001387	chr6	31001328	+	FALSE	mm|6qA3.3				chr6:31001328-31001387
A_52_P367520	4167.84	5571.66	12426.8	0	0.152283	1.39469	Detected	Detected	Detected	Nexn	Mus musculus nexilin (Nexn), mRNA [NM_199465]	GO:0030334|GO:0030018|GO:0005737|GO:0051015|GO:0030054|GO:0003779|GO:0008307|GO:0005924|GO:0005856	151900069	chr3	151900010	-	FALSE	mm|3qH3	68810	NM_199465	nexilin	chr3:151900069-151900010	NM_199465	Mm.200188
A_30_P01018306	247.901	213.691	157.41	0	-0.480761	-0.836624	Detected	Detected	Detected		lincRNA:chr6:47687025-47728525 reverse strand		47690146	chr6	47690087	-	FALSE	mm|6qB2.3				chr6:47690146-47690087
A_52_P118560	5.52056	6.92771	5.05272	0	0.0610394	-0.309144	Not Detected	Not Detected	Not Detected	Kynu	Mus musculus kynureninase (L-kynurenine hydrolase) (Kynu), mRNA [NM_027552]	GO:0006569|GO:0030429|GO:0005625|GO:0019363|GO:0034516|GO:0003824|GO:0043420|GO:0042803|GO:0005829|GO:0005739|GO:0005737|GO:0019805|GO:0016787|GO:0019441|GO:0030170|GO:0008152|GO:0034341|GO:0009435|GO:0019442	43537254	chr2	43537195	+	FALSE	mm|2qB	70789	NM_027552	kynureninase (L-kynurenine hydrolase)	chr2:43537195-43537254	NM_027552	Mm.105278
A_52_P1087486	5.52829	5.49854	5.0604	0	-0.27431	-0.308974	Not Detected	Not Detected	Not Detected	Catsper1	Mus musculus cation channel, sperm associated 1 (Catsper1), mRNA [NM_139301]	GO:0005515|GO:0005262|GO:0005244|GO:0001539|GO:0005245|GO:0005886|GO:0007275|GO:0042995|GO:0030317|GO:0007283|GO:0055085|GO:0030154|GO:0019861|GO:0005929|GO:0016020|GO:0007342|GO:0070588|GO:0006810|GO:0034765|GO:0006816|GO:0051925|GO:0016021|GO:0005216|GO:0006811	5343899	chr19	5341470	+	FALSE	mm|19qA	225865	NM_139301	cation channel, sperm associated 1	chr19:5341470-5343899	NM_139301	Mm.87321
A_55_P2010962	3202.92	3360.17	2346.05	0	-0.197377	-0.630546	Detected	Detected	Detected	Surf6	Mus musculus surfeit gene 6 (Surf6), mRNA [NM_009298]	GO:0042254|GO:0003723|GO:0005730|GO:0005634|GO:0044451|GO:0003677	26746431	chr2	26746372	-	FALSE	mm|2qA3	20935	NM_009298	surfeit gene 6	chr2:26746431-26746372	NM_009298	Mm.245577
A_30_P01033293	12.167	7.39329	24.7447	0	-0.985205	0.842762	Not Detected	Not Detected	Not Detected		lincRNA:chr15:74476233-74476296 forward strand		74476296	chr15	74476237	+	FALSE	mm|15qD3				chr15:74476237-74476296
A_51_P359549	860.953	911.888	1553.92	0	-0.183602	0.670515	Detected	Detected	Detected	Fem1c	Mus musculus fem-1 homolog c (C.elegans) (Fem1c), mRNA [NM_173423]	GO:0008150|GO:0003674|GO:0005737|GO:0005575	46664650	chr18	46664591	-	FALSE	mm|18qC	240263	NM_173423	fem-1 homolog c (C.elegans)	chr18:46664650-46664591	NM_173423	Mm.38249
A_55_P2051592	1189.6	1185.86	1377.37	0	-0.27107	0.0300379	Detected	Detected	Detected	Gfm2	Mus musculus G elongation factor, mitochondrial 2 (Gfm2), nuclear gene encoding mitochondrial protein, transcript variant 1, mRNA [NM_177266]	GO:0006184|GO:0005739|GO:0032543|GO:0000166|GO:0003924|GO:0032790|GO:0005525|GO:0006412	97946167	chr13	97946108	+	FALSE	mm|13qD1	320806	NM_177266	G elongation factor, mitochondrial 2	chr13:97946108-97946167	NM_177266	Mm.219675
A_55_P2110081	2730.64	3185.36	3689.11	0	-0.0443058	0.252646	Detected	Detected	Detected	Cisd3	Mus musculus CDGSH iron sulfur domain 3 (Cisd3), mRNA [NM_001085500]	GO:0005739|GO:0008150|GO:0003674|GO:0051536|GO:0051537|GO:0046872|GO:0043231	97549885	chr11	97549826	+	FALSE	mm|11qD	217149	NM_001085500	CDGSH iron sulfur domain 3	chr11:97549826-97549885	NM_001085500	Mm.29659
A_51_P454993	401.388	334.4	231.842	0	-0.529948	-0.973249	Detected	Detected	Detected	Tmcc2	Mus musculus transmembrane and coiled-coil domains 2 (Tmcc2), mRNA [NM_178874]	GO:0008150|GO:0003674|GO:0016020|GO:0016021|GO:0005575	134253773	chr1	134253714	-	FALSE	mm|1qE4	68875	NM_178874	transmembrane and coiled-coil domains 2	chr1:134253773-134253714	NM_178874	Mm.273785
(+)E1A_r60_1	284690	115633	203178	0	-1.56636	-0.668041	Detected	Detected	Detected		Unknown						pos
A_51_P382512	57.4075	100.23	62.6963	0	0.537478	-0.0542488	Detected	Detected	Detected	Zfp418	Mus musculus zinc finger protein 418 (Zfp418), mRNA [NM_146179]	GO:0008150|GO:0003674|GO:0005575|GO:0046872	7136122	chr7	7136063	+	FALSE	mm|7qA1	232854	NM_146179	zinc finger protein 418	chr7:7136063-7136122	NM_146179	Mm.184857
A_51_P187171	3991.8	4424.51	4428.06	0	-0.118049	-0.0317545	Detected	Detected	Detected	BC003266	Mus musculus cDNA sequence BC003266 (BC003266), mRNA [NM_030252]	GO:0008150|GO:0003674|GO:0005575	126924956	chr4	126924897	+	FALSE	mm|4qD2.2	80284	NM_030252	cDNA sequence BC003266	chr4:126924897-126924956	NM_030252	Mm.139607
A_55_P2142575	10.995	5.58403	5.1772	0	-1.24399	-1.26799	Not Detected	Not Detected	Not Detected	Tdrd5	Mus musculus tudor domain containing 5 (Tdrd5), mRNA [NM_001134741]	GO:0033391|GO:0003674|GO:0005737|GO:0030719|GO:0007286|GO:0071546|GO:0007275|GO:0007283|GO:0030154|GO:0043046	158185587	chr1	158185528	-	FALSE	mm|1qG3	214575	NM_001134741	tudor domain containing 5	chr1:158185587-158185528	NM_001134741	Mm.252800
A_55_P1968593	9.63723	125.007	19.7866	0	3.43072	0.856441	Detected	Not Detected	Not Detected	Olfr1505	Mus musculus olfactory receptor 1505 (Olfr1505), mRNA [NM_001011850]	GO:0007608|GO:0007165|GO:0004984|GO:0007186|GO:0004930|GO:0004872|GO:0016021|GO:0004871	13994462	chr19	13994403	+	FALSE	mm|19qA	258151	NM_001011850	olfactory receptor 1505	chr19:13994403-13994462	NM_001011850	Mm.377361
[truncated: 54,610 more rows]
